# Supplementary material for: Proteomic and Transcriptomic Analysis of Microviridae φX174 Infection Reveals Broad Upregulation of Host Escherichia coli Membrane Damage and Heat Shock Responses
Source: mSystems. 2021 May 11;6(3):e00046-21. doi: 10.1128/mSystems.00046-21 (PMC8125068; doi:10.1128/mSystems.00046-21)
Supplement: DATA SET S1 [file mSystems.00046-21-sd001.xlsx]

## Sheet: LEGEND
	Tabs	Contents	Description					Notes
	Sig. Proteins 1	239 proteins exclusive to "75Cv75P" ("phage")	Sub-set of significantly differentiated proteins (F.C. ± 1.5, p-value <0.025) that were exlusively identified to be differentially regulated with a 75-minutes mock infection/75-minutes infection comparison. In the manuscript we designated this group as the "Phage" regulated.					• Raw MS data files available @ ProteomeXchange Consortium via the PRIDE partner repository with the dataset identifier PXD021681.
	Sig. Proteins 2	12 common proteins in "60Cv60P" and "75Cv75P": ("phage")	Sub-set of significantly differentiated proteins (F.C. ± 1.5, p-value <0.025) found to be differentially regulated in both the 60-minutes mock infection/60-minutes infection and 75-minutes mock infection/75-minutes infection comparisons.					• In all analysed data 60-minutes infected replicate 1 was discarded due to phage proteins being identified as outliers.
	Sig. Proteins 3	1 protein exclusive to "60Cv60P"	1 protein was found to be significantly differentially regulated (F.C. ± 1.5, p-value <0.025) and exclusive to the 60-minutes mock infection/60-minutes infection comparison.					• Sample values in tabs "All Sig. Proteins", "Total Proteins", and "Quant Proteins" are normalised area under the curve values (Raw MS files). Normalised by dividing values by values in 128C (control) channel followed by inter-sample median subtraction. See material and methods.
	Sig. Proteins 4	Non-redundant "Growth-regulated"	All permutations of the mock infection conditions were analysed and a non-redundant list of 147 significantly differentially regulated proteins (F.C. ± 1.5, p-value <0.025) was generated. In the manuscript we designated this group as the "Growth" regulated.
	Sig. Proteins 5	58 common proteins between "Growth-regulated" and 75-minute mock v 75-minute infected sets (= time and phage impacted)	The significantly differentially regulated proteins from the "Growth" set were compared to proteins found to be significantly differentially regulated from the 75-minutes mock infection/75-minutes infection comparison (309 proteins). This revealed 58 proteins that were significantly differentially regulated as a result of growth and phage infection.
	Sig. Proteins 6	309 significant proteins (75-minute mock vs. 75-minute infected)	List of significantly differentiated proteins (F.C. ± 1.5, p-value <0.025) from a 75-minutes mock infection/75-minutes infection comparison
	Sig. Proteins 7	255 proteins up-regulated (75-minute infected vs. 75-minute mock)	Sub-set of the 309 proteins that were up-regulated as a result of infection
	All Sig. Proteins	All Significant Proteins (399)	Non-redundant list of all 399 significantly differentiated proteins (F.C. ± 1.5, p-value <0.025) derived from all permutations of sample comparisons (e.g. 30-minutes mock infected/75-minutes mock infected)
	Total Proteins	2184 proteins identified by mass spectrometry	List of all proteins measured and identified by mass spectrometry. Values represent normalised abundance. Empty cells = not identified for that condition/replicate
	Quant. Proteins	1763 proteins quantified	The sub-set of the 2184 proteins (total proteins) that had quantified measurement across all conditions and replicates (i.e. proteins with missing values were removed)
	Missing Values	421 proteins with missing values (unreliably quantitated)	The sub-set of the 2184 proteins (total proteins) that had a missing value (not quantified) in any one sample/replicate. These proteins were not processed further

## Sheet: Sig. Proteins 1
239 proteins exclusive to "75Cv75P" ("phage")
Gene	Identifier	COG Mapping category	Fold change (75min infected / 75min mock)	Description
C	P69172	S	25.8236	Phage protein C
pal	P0A912	M	5.45101	peptidoglycan-associated outer membrane lipoprotein,Peptidoglycan-associated lipoprotein precursor,peptidoglycan-associated outer membrane lipoprotein,Outer membrane protein and related peptidoglycan-associated (lipo)proteins,peptidoglycan-associated lipoprotein,OmpA family OS
NA	Hypothetical24991	S	4.03262	Hypothetical protein OS
mliC	P28224	S	2.99937	putative lipoprotein,Membrane-bound lysozyme inhibitor of C-type lysozyme precursor,lysozyme inhibitor,Membrane-bound lysozyme-inhibitor of c-type lysozyme OS
pldA	P0A921	M	2.79493	phospholipase A1 (detergent resistant phospholipase A),Phospholipase A1 precursor,phospholipase A,Phospholipase A1 OS
yajI	P46122	S	2.77026	putative lipoprotein,Uncharacterized lipoprotein yajI precursor,hypothetical protein,Protein of unknown function (DUF3251) OS
tolC	P02930	M	2.66661	outer membrane channel protein,Outer membrane protein tolC precursor,outer membrane channel protein,type I secretion outer membrane protein, TolC family,Outer membrane efflux protein OS
ompF	P02931	M	2.65659	outer membrane protein F,Porin OmpF,outer membrane protein F,Outer membrane protein (porin),Gram-negative porin OS
hslJ	P52644	O	2.62588	heat-inducible protein,Heat shock protein hslJ,heat-inducible protein,META domain OS
ycjF	P0A8R7	S	2.59613	putative inner membrane protein,hypothetical protein,hypothetical protein,conserved hypothetical protein,Domain of unknown function (DUF697) OS
mlaE	P64606	Q	2.58811	putative organic solvent tolerance protein,Probable phospholipid ABC transporter permease protein mlaE,conserved hypothetical protein,Domain of unknown function DUF140 OS
pgaA	P69434	M	2.41135	outer membrane protein PgaA,Poly-beta-1,6-N-acetyl-D-glucosamine export protein precursor,outer membrane protein PgaA,poly-beta-1,6 N-acetyl-D-glucosamine export porin PgaA OS
ybjP	P75818	S	2.41089	lipoprotein,Uncharacterized lipoprotein ybjP precursor,putative lipoprotein OS
dsdX	P08555	E, G	2.3326	permease DsdX,DsdX permease,permease DsdX,H /gluconate symporter and related permeases,transporter, gluconate:H symporter (GntP) family,GntP family permease OS
cmr	P0AEY8	G	2.29266	multidrug translocase mdfA,Chloramphenicol resistance pump Cmr,multidrug efflux system translocase MdfA,Arabinose efflux permease,drug resistance transporter, Bcr/CflA subfamily,Major Facilitator Superfamily OS
ygaC	PRK10556	S	2.23966	protein,hypothetical protein,Protein of unknown function (DUF2002) OS
recA	P0A7G6	L	2.23066	recombinase A,Recombinase A,recombinase A,RecA-superfamily ATPases implicated in signal transduction,protein RecA,recA bacterial DNA recombination protein OS
fadE	P71539	I	2.20275	acyl-CoA dehydrogenase,Acyl-CoA dehydrogenase fadE12,acyl-CoA dehydrogenase,Rubredoxin,cyclohexanecarboxyl-CoA dehydrogenase,Domain of unknown function (DUF1974) OS
NA	PRK10061	S	2.15879	DNA damage-inducible protein YebG,DNA damage-inducible protein YebG,Uncharacterized protein conserved in bacteria,YebG protein OS
vacJ	P76506	M	2.12748	lipoprotein,Probable phospholipid-binding lipoprotein mlaA precursor,ABC transporter outer membrane lipoprotein,VacJ like lipoprotein OS
yceB	P0AB26	S	2.1212	putative lipoprotein,Uncharacterized lipoprotein yceB precursor,lipoprotein,Protein of unknown function (DUF1439) OS
menA	P32166	H	2.10854	1,4-dihydroxy-2-naphthoate octaprenyltransferase,1,4-dihydroxy-2-naphthoate octaprenyltransferase,1,4-dihydroxy-2-naphthoate octaprenyltransferase,ATP-dependent protease HslVU (ClpYQ), peptidase subunit,1,4-dihydroxy-2-naphthoate octaprenyltransferase,UbiA prenyltransferase family OS
pspB	P0AFM9	S	2.08719	phage shock protein B,Phage shock protein B,phage shock protein B,phage shock protein B,Phage shock protein B OS
smpA	P0A937	M	2.08336	putative outer membrane assembly lipoprotein,Small protein A precursor,outer membrane biogenesis protein BamE,SmpA / OmlA family OS
NA	PRK10884	T	2.0346	signal transduction protein,SH3 domain-containing protein,Uncharacterized protein with a bacterial SH3 domain homologue,SH3 domain protein OS
kpsD	Q03961	M	2.03241	polysaccharide export protein,Polysialic acid transport protein kpsD precursor,polysaccharide export protein Wza,polysaccharide export protein EpsE,Polysaccharide biosynthesis/export protein OS
pgaB	P75906	G	2.02268	lipoprotein YcdR,Poly-beta-1,6-N-acetyl-D-glucosamine N-deacetylase precursor,outer membrane N-deacetylase,poly-beta-1,6-N-acetyl-D-glucosamine N-deacetylase PgaB,Polysaccharide deacetylase OS
potB	P0AFK4	P	2.01852	spermidine/putrescine ABC transporter membrane protein,Spermidine/putrescine transport system permease protein PotB,spermidine/putrescine ABC transporter membrane protein,ABC-type spermidine/putrescine transport systems, ATPase components,NifC-like ABC-type porter,Binding-protein-dependent transport system inner membrane component OS
artQ	P0AE34	E	2.00754	arginine transport system permease,Arginine ABC transporter permease protein ArtQ,arginine transporter permease subunit ArtQ,ABC-type amino acid transport system, permease component,ectoine/hydroxyectoine ABC transporter, permease protein EhuD,Binding-protein-dependent transport system inner membrane component OS
yggG_1	P25894	O	1.99966	peptidase,Uncharacterized metalloprotease yggG,heat shock protein HtpX,Putative Zn-dependent protease, contains TPR repeats,Peptidase family M48 OS
dinD	PRK11525	S	1.99809	DNA-damage-inducible protein D,DNA-damage-inducible protein D OS
metQ	P28635	P	1.97981	D-methionine-binding transport system MetQ precursor,D-methionine-binding lipoprotein metQ precursor,DL-methionine transporter substrate-binding subunit,ABC-type taurine transport system, periplasmic component,lipoprotein, YaeC family,NLPA lipoprotein OS
slyB	P0A1X0	M	1.97877	outer membrane lipoprotein,Outer membrane lipoprotein slyB precursor,hypothetical protein,Surface antigen,Glycine zipper 2TM domain OS
kefA	P77338	M	1.97844	potassium efflux protein,Potassium efflux system KefA precursor,hypothetical protein,Mechanosensitive ion channel inner membrane domain 1 OS
betT	P54582	P	1.96636	high-affinity choline transport protein (BCCT-family transporter),Glycine betaine transporter BetP,choline transport protein BetT,Dephospho-CoA kinase,transporter, betaine/carnitine/choline transporter (BCCT) family,BCCT family transporter OS
tamB	Q57523	S	1.96622	translocation and assembly module for autotransporter export, inner membrane subunit,hypothetical protein,Family of unknown function (DUF490) OS
fruA	P23355	G	1.9626	PTS system fructose-specific transporter subunit IIBC,EIIBC-Fru,PTS system fructose-specific transporter subunits IIBC,PTS system, Fru family, IIC component,Phosphotransferase system, EIIC OS
lysP_1	P25737	E	1.96252	lysine transporter,Lysine-specific permease,lysine transporter,Amino acid transporters,amino acid permease (yeast),Amino acid permease OS
lnt	P23930	M	1.95312	apolipoprotein N-acyltransferase,Apolipoprotein N-acyltransferase,apolipoprotein N-acyltransferase,apolipoprotein N-acyltransferase,Carbon-nitrogen hydrolase OS
acrB	P31224	P	1.94298	acriflavin resistance protein B,Acriflavine resistance protein B,multidrug efflux system protein AcrB,RND transporter, hydrophobe/amphiphile efflux-1 (HAE1) family,AcrB/AcrD/AcrF family OS
gcd	P15877	G	1.94171	glucose dehydrogenase,Quinoprotein glucose dehydrogenase,outer membrane biogenesis protein BamB,Glucose dehydrogenase,membrane-bound PQQ-dependent dehydrogenase, glucose/quinate/shikimate family,PQQ enzyme repeat OS
drrA	P32010	V	1.93484	ABC transporter ATP-binding protein,Daunorubicin/doxorubicin resistance ATP-binding protein DrrA,nodulation ABC transporter NodI,ABC-type Na transport system, ATPase component,daunorubicin resistance ABC transporter, ATP-binding protein,ABC transporter OS
yeiU	P76445	I	1.93359	undecaprenyl pyrophosphate phosphatase,Inner membrane protein yeiU,undecaprenyl pyrophosphate phosphatase,PAP2 (acid phosphatase) superfamily protein,PAP2 superfamily OS
yoaF	COG3042	S	1.92353	outer membrane protein,Putative hemolysin,Domain of unknown function (DUF333) OS
yfaZ	PF07437.5	S	1.92106	outer membrane porin protein,YfaZ precursor OS
NA	PF01168.14	E	1.91763	alanine racemase like protein,Alanine racemase, N-terminal domain OS
ptsG_2	P69786	G	1.91731	PTS system glucose-specific EIIBC component,EIICB-Glc,PTS system glucose-specific transporter subunits IIBC,PTS system, glucose-specific IIBC component,Phosphotransferase system, EIIC OS
fdoH	P0AAJ5	C	1.90298	formate dehydrogenase-O,Formate dehydrogenase-O subunit beta,hydrogenase 2 protein HybA,Ferredoxin-like protein,formate dehydrogenase, beta subunit,Formate dehydrogenase N, transmembrane OS
fiu	P75780	P	1.89487	catecholate siderophore TonB-dependent receptor,TonB-dependent receptor Fiu,catecholate siderophore receptor Fiu,Outer membrane receptor for monomeric catechols,TonB-dependent siderophore receptor,TonB dependent receptor OS
kefC_1	P03819	P	1.89348	Sodium/hydrogen exchanger precursor,K( )/H( ) antiporter,glutathione-regulated potassium-efflux system protein KefC,Kef-type K transport system, predicted NAD-binding component,transporter, monovalent cation:proton antiporter-2 (CPA2) family,Sodium/hydrogen exchanger family OS
hhoB	P73940	O	1.89116	2-alkenal reductase,Putative serine protease HhoB precursor,serine endoprotease,Predicted protease with the C-terminal PDZ domain,peptidase Do,Trypsin OS
cirA	P17315	P	1.88757	colicin I TonB-dependent receptor,Colicin I receptor precursor,catecholate siderophore receptor CirA,Outer membrane receptor for ferrienterochelin and colicins,TonB-dependent vitamin B12 receptor,TonB dependent receptor OS
dnaJ	P08622	O	1.88548	chaperone protein DnaJ,Heat shock protein J,chaperone protein DnaJ,Preprotein translocase subunit Sec63,chaperone protein DnaJ,DnaJ C terminal domain OS
yjdB	P30845	S	1.88371	cell division protein,Phosphoethanolamine transferase eptA,putative metal dependent hydrolase,Predicted membrane-associated, metal-dependent hydrolase,Sulfatase OS
cydA	P0ABJ9	C	1.8818	cytochrome d ubiquinol oxidase subunit 1,Cytochrome d ubiquinol oxidase subunit 1,cytochrome d terminal oxidase subunit 1,Bacterial Cytochrome Ubiquinol Oxidase OS
lptG_2	P0ADC6	S	1.87909	putative permease,Lipopolysaccharide export system permease protein lptG,lipopolysaccharide ABC transporter permease,Predicted permeases,Predicted permease YjgP/YjgQ family OS
lpoA	P45464	L	1.87562	lipoprotein,Lipoprotein activator of PBP from the outer membrane A,Putative lipoprotein,LppC putative lipoprotein OS
nhaB	P0AFA7	P	1.87439	sodium/proton antiporter,Sodium/proton antiporter nhaB,sodium/proton antiporter,Na /H antiporter,Na /H antiporter NhaB,Bacterial Na /H antiporter B (NhaB) OS
btuB	P06129	P	1.87358	vitamin B12/cobalamin outer membrane transporter,Outer membrane cobalamin translocator,vitamin B12/cobalamin outer membrane transporter,Outer membrane cobalamin receptor protein,TonB-dependent vitamin B12 receptor,TonB dependent receptor OS
gfcD	PF06082.5	S	1.86704	putative lipoprotein,Bacterial putative lipoprotein (DUF940) OS
yccF	P0AB12	S	1.86416	putative inner membrane protein YccF,Inner membrane protein yccF,hypothetical protein,Predicted membrane protein,Domain of unknown function (DUF307) OS
imp	P31554	M	1.85236	organic solvent tolerance protein,Organic solvent tolerance protein,LPS assembly outer membrane complex protein LptD,Organic solvent tolerance protein OstA,lipopolysaccharide transport periplasmic protein LptA,Organic solvent tolerance protein OS
NA	COG3218	S	1.84868	putative lipoprotein,ABC-type uncharacterized transport system, auxiliary component,Protein of unknown function (DUF330) OS
mrcB	P02919	M	1.84664	penicillin sensitive transpeptidase],Murein polymerase,bifunctional glycosyl transferase/transpeptidase,Membrane carboxypeptidase/penicillin-binding protein,penicillin-binding protein 1B,Transglycosylase OS mrcB;penicillin-binding protein 1B [includes: penicillin-insensitive transglycosylase
hflC	P0ABC3	O	1.84523	HflC protein,Modulator of FtsH protease HflC,FtsH protease regulator HflC,Uncharacterized protein conserved in bacteria,HflC protein,SPFH domain / Band 7 family OS
secG	P0AG99	U	1.84164	preprotein translocase subunit SecG,Preprotein translocase band 1 subunit,preprotein translocase subunit SecG,preprotein translocase, SecG subunit,Preprotein translocase SecG subunit OS
yibN	P0AG27	P	1.83951	putative rhodanase-like exported protein,hypothetical protein,molybdopterin biosynthesis protein MoeB,Uncharacterized conserved protein,Rhodanese-like domain OS
yceG	P28306	F	1.8384	putative aminodeoxychorismate lyase,hypothetical protein,putative aminodeoxychorismate lyase,conserved hypothetical protein, YceG family,YceG-like family OS
fepA	P05825	P	1.82939	Outer membrane receptor for ferrienterochelin and colicins,Enterobactin outer-membrane receptor,outer membrane receptor FepA,Outer membrane receptor for ferrienterochelin and colicins,TonB-dependent siderophore receptor,TonB dependent receptor OS
NA	PF11254.2	S	1.82756	putative lipoprotein,Protein of unknown function (DUF3053) OS
mraY	P0A6W3	M	1.8226	phospho-N-acetylmuramoyl-pentapeptide- transferase,Phospho-N-acetylmuramoyl-pentapeptide-transferase,phospho-N-acetylmuramoyl-pentapeptide-transferase,phospho-N-acetylmuramoyl-pentapeptide-transferase,Glycosyl transferase family 4 OS
rodZ	P27434	S	1.81557	putative regulatory protein,Cytoskeleton protein rodZ,cytoskeletal protein RodZ,Uncharacterized protein conserved in bacteria,transcriptional regulator, y4mF family,Helix-turn-helix domain OS
lepB	P00803	U	1.81149	signal peptidase I,Signal peptidase I,signal peptidase I,Type IV secretory pathway, protease TraF,signal peptidase I,Peptidase S24-like OS
secE	P0AG96	U	1.81057	preprotein translocase subunit SecE,Preprotein translocase subunit SecE,preprotein translocase subunit SecE,preprotein translocase, SecE subunit,SecE/Sec61-gamma subunits of protein translocation complex OS
yiaD	P37665	M	1.80941	putative outer membrane protein,Inner membrane lipoprotein YiaD precursor,putative outer membrane lipoprotein,Outer membrane protein and related peptidoglycan-associated (lipo)proteins,type VI secretion system OmpA/MotB family protein,OmpA family OS
pqiB	P44288	S	1.80901	paraquat-inducible protein B,hypothetical protein,paraquat-inducible protein B,virulence factor Mce family protein,mce related protein OS
oxaA	P25714	U	1.80578	inner membrane protein,Oxa1Ec,membrane protein insertase,membrane protein insertase, YidC/Oxa1 family, N-terminal domain,60Kd inner membrane protein OS
yaeT	P0A940	M	1.80528	outer membrane protein assembly factor,Omp85,outer membrane protein assembly factor YaeT,Outer membrane protein/protective antigen OMA87,outer membrane protein assembly complex, YaeT protein,Surface antigen OS
NA	Hypothetical25091	S	1.80471	Hypothetical protein OS
yegM	Q8G2M7	V	1.79999	multidrug efflux system subunit MdtA,Efflux pump periplasmic linker BepD precursor,multidrug efflux system subunit MdtA,efflux transporter, RND family, MFP subunit,HlyD family secretion protein OS
cyoA	P0ABJ1	C	1.79111	cytochrome o ubiquinol oxidase subunit II,Ubiquinol oxidase subunit 2 precursor,cytochrome o ubiquinol oxidase subunit II,ubiquinol oxidase, subunit II,COX Aromatic Rich Motif OS
osmE	PRK11251	K	1.79025	osmotically inducible lipoprotein E,DNA-binding transcriptional activator OsmE,SmpA / OmlA family OS
yajC	P0ADZ7	U	1.78515	SecYEG protein translocase auxillary subunit,hypothetical protein,preprotein translocase subunit YajC,preprotein translocase, YajC subunit,Preprotein translocase subunit OS
NA	Hypothetical25245	S	1.78388	Hypothetical protein OS
yfgL	P77774	M	1.77791	putative dehydrogenase,Lipoprotein yfgL precursor,outer membrane biogenesis protein BamB,Glucose dehydrogenase,outer membrane assembly lipoprotein YfgL,PQQ enzyme repeat OS
mltA	P0A935	M	1.77498	membrane-bound lytic murein transglycosylase A,Membrane-bound lytic murein transglycosylase A precursor,murein transglycosylase A,MltA specific insert domain OS
nlpI	P0AFB1	S	1.77027	lipoprotein NlpI precursor,Lipoprotein NlpI precursor,lipoprotein NlpI,Lipoprotein NlpI, contains TPR repeats,putative PEP-CTERM system TPR-repeat lipoprotein,Tetratricopeptide repeat OS
fadI	P76503	I	1.77014	fatty acid oxidation comple beta subunit (3-ketoacyl-CoA thiolase),3-ketoacyl-CoA thiolase,3-ketoacyl-CoA thiolase,Transcription-associated recombination protein,acetyl-CoA C-acyltransferase FadI,Thiolase, N-terminal domain OS
dcuS	P0AEC8	T	1.76537	two-component sensor kinase,Sensor histidine kinase DcuS,sensory histidine kinase DcuS,Signal transduction histidine kinase involved in nitrogen fixation and metabolism regulation,phosphate regulon sensor kinase PhoR,Histidine kinase-, DNA gyrase B-, and HSP90-like ATPase OS
LolC	P0ADC3	M	1.76437	outer membrane-specific lipoprotein transporter subunit LolC,Lipoprotein-releasing system transmembrane protein lolC,outer membrane-specific lipoprotein transporter subunit LolC,lipoprotein releasing system, transmembrane protein, LolC/E family,FtsX-like permease family OS
ybbM	P77307	S	1.76345	metal resistance protein,hypothetical protein,ABC-type uncharacterized transport system, permease component,conserved hypothetical protein,Uncharacterised protein family (UPF0014) OS
nlpB	P0A903	M	1.76344	lipoprotein,Lipoprotein 34 precursor,lipoprotein,NlpB/DapX lipoprotein OS
hemX	P09127	H	1.7604	putative uroporphyrinogen III C-methyltransferase,Putative uroporphyrinogen-III C-methyltransferase,putative uroporphyrinogen III C-methyltransferase,Uroporphyrinogen-III synthase,HemX OS
NA	P44288	S	1.74758	mce-like protein,hypothetical protein,paraquat-inducible protein B,virulence factor Mce family protein,mce related protein OS
yccC	P38134	D	1.7468	cryptic autophosphorylating protein tyrosine kinase Etk,Tyrosine-protein kinase etk,cryptic autophosphorylating protein tyrosine kinase Etk,Capsular polysaccharide biosynthesis protein,exopolysaccharide transport protein family,Chain length determinant protein OS
cyoB	P0ABI8	C	1.74472	cytochrome o ubiquinol oxidase subunit I,Ubiquinol oxidase subunit 1,cytochrome o ubiquinol oxidase subunit I,cytochrome o ubiquinol oxidase, subunit I,Cytochrome C and Quinol oxidase polypeptide I OS
NA	PRK11788	G	1.74417	tetratricopeptide repeat protein,tetratricopeptide repeat protein,Uncharacterized enzyme of heme biosynthesis,putative PEP-CTERM system TPR-repeat lipoprotein,Tetratricopeptide repeat OS
fruB	P69811	G	1.74145	fructose-specific PTS system EIIA component],Pseudo-HPr,bifunctional PTS system fructose-specific transporter subunit IIA/HPr protein,Uncharacterized protein conserved in bacteria,phosphocarrier, HPr family,Phosphoenolpyruvate-dependent sugar fruB;multiphosphoryl transfer protein [includes: phosphocarrier protein Hprphosphotransferase system, EIIA 2 OS
NA	Hypothetical24954	G	1.74061	Hypothetical protein OS
uraA	P0AGM7	F	1.73582	uracil transporter,Uracil transporter,uracil transporter,Permeases,uracil-xanthine permease,Permease family OS
plsB	P0A7A7	I	1.73574	glycerol-3-phosphate acyltransferase,Glycerol-3-phosphate acyltransferase,glycerol-3-phosphate acyltransferase,Glycerol-3-phosphate O-acyltransferase,glycerol-3-phosphate O-acyltransferase,Acyltransferase OS
rfaY	Q9ZIS7	M	1.73372	lipopolysaccharide core biosynthesis protein,Lipopolysaccharide core heptose(II) kinase rfaY,lipopolysaccharide core biosynthesis protein,Kae1-associated kinase Bud32,Lipopolysaccharide core biosynthesis protein (WaaY) OS
msbB	P24205	M	1.7273	Lipid A biosynthesis (KDO)2-(lauroyl)-lipid IVA acyltransferase,Lipid A biosynthesis (KDO)2-(lauroyl)-lipid IVA acyltransferase,lipid A biosynthesis (KDO)2-(lauroyl)-lipid IVA acyltransferase,Lauroyl/myristoyl acyltransferase,lipid A biosynthesis (KDO)2-(lauroyl)-lipid IVA acyltransferase,Bacterial lipid A biosynthesis acyltransferase OS
nlpD	P0ADA3	M	1.72545	lipoprotein NlpD,Murein hydrolase activator NlpD precursor,lipoprotein NlpD,Membrane-bound metallopeptidase,Peptidase family M23 OS
yajG	PRK11627	M	1.72233	lipoprotein YajG precursor,hypothetical protein,Uncharacterized lipoprotein,Uncharacterized lipoprotein OS
acrA	P0AE06	V	1.72114	acriflavin resistance protein A,Acriflavine resistance protein A precursor,multidrug efflux system transporter AcrA,efflux transporter, RND family, MFP subunit,HlyD family secretion protein OS
NA	PF07759.6	S	1.71558	putative lipoprotein,Protein of unknown function (DUF1615) OS
brnQ	P0AD99	E	1.71235	branched chain amino acid transport system II carrier protein,LIV-II,branched-chain amino acid transport system 2 carrier protein BrnQ,Uncharacterized membrane protein,branched-chain amino acid transport system II carrier protein,Branched-chain amino acid transport protein OS
rfaL	P27243	M	1.71048	lipid A-core:surface polymer ligase WaaL,O-antigen ligase,Lipid A core - O-antigen ligase and related enzymes,O-Antigen ligase OS
ftsI	P0AD68	M	1.70981	peptidoglycan synthetase FtsI,Peptidoglycan synthase FtsI precursor,peptidoglycan synthase FtsI,Membrane carboxypeptidase/penicillin-binding protein,stage V sporulation protein D,Penicillin binding protein transpeptidase domain OS
pitA	P0AFJ7	P	1.70911	low-affinity inorganic phosphate transporter,Low-affinity inorganic phosphate transporter 1,Phosphate transporter family OS
ppiD	P0ADY1	O	1.7079	peptidyl-prolyl cis-trans isomerase D,Peptidyl-prolyl cis-trans isomerase D,periplasmic folding chaperone,nitrogen fixation protein NifM,PPIC-type PPIASE domain OS
mscS	P0C0S1	M	1.70505	mechanosensitive channel MscS,Small-conductance mechanosensitive channel,mechanosensitive channel MscS,Mechanosensitive ion channel OS
ftsB	P0A6S5	D	1.70328	cell division protein,Cell division protein FtsB,cell division protein FtsB,Septum formation initiator OS
murG	P17443	M	1.69994	UDP-N-acetylglucosamine--N-acetylmuramyl-(penta pe ptide pyrophosphoryl-undecaprenol N-acetylglucosamine transferase,UDP-N-acetylglucosamine--N-acetylmuramyl-(pentapeptide) pyrophosphoryl-undecaprenol N-acetylglucosamine transferase,undecaprenyldiphospho-muramoylpentapeptide beta-N- acetylglucosaminyltransferase,Predicted glycosyl transferase,undecaprenyldiphospho-muramoylpentapeptide beta-N-acet…
nhaK	O32212	P	1.6976	putative sodium/hydrogen exchanger,Sodium, potassium, lithium and rubidium/H( ) antiporter,NhaP-type Na /H and K /H antiporters,Na /H antiporter,Sodium/hydrogen exchanger family OS
clpB	P63284	O	1.6963	protein disaggregation chaperone,Heat shock protein F84.1,protein disaggregation chaperone,Transcriptional regulator containing PAS, AAA-type ATPase, and DNA-binding domains,ATP-dependent chaperone protein ClpB,AAA domain (Cdc48 subfamily) OS
tsx	P0A927	M	1.69594	nucleoside-specific channel-forming protein tsx,Nucleoside-specific channel-forming protein tsx precursor,nucleoside-specific channel-forming protein Tsx,Nucleoside-specific channel-forming protein, Tsx OS
mlaB	P64602	S	1.69345	putative anti-sigma factor antagonist,Probable phospholipid ABC transporter-binding protein mlaB,Predicted NTP binding protein (contains STAS domain) OS
lolE	P75958	M	1.6924	lipoprotein-releasing system transmembrane protein,Lipoprotein-releasing system transmembrane protein lolE,outer membrane-specific lipoprotein transporter subunit LolE,lipoprotein releasing system, transmembrane protein LolE,FtsX-like permease family OS
yfiO	P0AC02	M	1.69114	outer membrane protein assembly complex subunit YfiO,hypothetical protein,outer membrane biogenesis protein BamD,DNA uptake lipoprotein,outer membrane assembly lipoprotein YfiO OS
hflK	P0ABC7	O	1.68989	HflK protein,Modulator of FtsH protease HflK,FtsH protease regulator HflK,HflK protein,SPFH domain / Band 7 family OS
apbE	P0AB85	H	1.68951	thiamine biosynthesis lipoprotein,Thiamine biosynthesis lipoprotein ApbE precursor,thiamine biosynthesis lipoprotein ApbE,ApbE family OS
cls	P0A6H8	I	1.68453	cardiolipin synthetase,Cardiolipin synthase,cardiolipin synthetase,cardiolipin synthase,Phospholipase D Active site motif OS
sppA	P08395	O, U	1.68082	signal peptide peptidase SppA, 67K type,Protease 4,protease 4,signal peptide peptidase SppA, 67K type,Peptidase family S49 OS
ispZ	P0A710	D	1.68036	putative intracellular septation protein,Probable intracellular septation protein A,intracellular septation protein A,Predicted membrane protein,intracellular septation protein A,Intracellular septation protein A OS
ftsW	P0ABG4	D	1.67925	cell division protein FtsW,Cell division protein FtsW,cell division protein FtsW,cell division protein FtsW,Cell cycle protein OS
msbA	P60752	V	1.67649	lipid A export permease MsbA,Lipid A export ATP-binding/permease protein MsbA,lipid transporter ATP-binding/permease protein,ABC-type bacteriocin/lantibiotic exporters, contain an N-terminal double-glycine peptidase domain,lipid A export permease/ATP-binding protein MsbA,ABC transporter transmembrane region OS
secD	P0AG90	U	1.67379	protein-export protein,hypothetical protein,preprotein translocase subunit SecD,Predicted exporter,protein-export membrane protein SecD,Protein export membrane protein OS
ycjX	P76046	S	1.67212	putative ATP-binding protein,hypothetical protein,Predicted ATPase,YcjX-like family, DUF463 OS
dcrB	P0AEE1	S	1.66809	periplasmic protein DcrB,hypothetical protein,hypothetical protein OS
cydB	P0ABK2	C	1.66671	cytochrome d ubiquinol oxidase subunit 2,Cytochrome d ubiquinol oxidase subunit 2,cytochrome d ubiquinol oxidase subunit 2,cytochrome d ubiquinol oxidase, subunit II,Cytochrome oxidase subunit II OS
modH	P62517	M	1.66579	glucosyltransferase MdoH,Glucans biosynthesis glucosyltransferase H,glucosyltransferase MdoH,Glycosyl transferase family 2 OS
narG	P09152	C	1.66239	respiratory nitrate reductase 1 subunit alpha,Respiratory nitrate reductase 1 alpha chain,anaerobic dimethyl sulfoxide reductase subunit A,Uncharacterized anaerobic dehydrogenase,nitrate reductase, alpha subunit,Molybdopterin oxidoreductase OS
yaeL	P0AEH1	M	1.66237	zinc metallopeptidase RseP,Regulator of sigma E protease,zinc metallopeptidase RseP,Translation elongation factor Ts,RIP metalloprotease RseP,Peptidase family M50 OS
cdh	Q8X7A5	I	1.65546	CDP-diacylglycerol pyrophosphatase,CDP-diacylglycerol pyrophosphatase,CDP-diacylglycerol pyrophosphatase,CDP-diacylglycerol pyrophosphatase,CDP-diacylglycerol pyrophosphatase OS
rcsD	P39838	T	1.64674	two-component system sensor kinase,Sensor-like histidine kinase RcsD,phosphotransfer intermediate protein in two-component regulatory system with RcsBC,Uncharacterized domain of BarA-like signal transduction histidine kinases,TMAO reductase sytem sensor TorS,Hpt domain OS
pgaC	P75905	M	1.6466	N-glycosyltransferase,Poly-beta-1,6-N-acetyl-D-glucosamine synthase,N-glycosyltransferase,Predicted glycosyl hydrolase,poly-beta-1,6 N-acetyl-D-glucosamine synthase,Glycosyl transferase family 2 OS
sapF	P75796	V	1.64452	peptide ABC transporter ATP-binding protein,Glutathione import ATP-binding protein GsiA,antimicrobial peptide ABC system ATP-binding protein SapF,ABC-type antimicrobial peptide transport system, ATPase component,nickel import ATP-binding protein NikE,ABC transporter OS
ydgA	P77804	S	1.64007	putative GTP-binding protein,hypothetical protein,hypothetical protein,Bacterial protein of unknown function (DUF945) OS
rffM	Q7A714	M	1.6392	UDP-N-acetyl-D-mannosaminuronic acid transferase,Putative N-acetylmannosaminyltransferase,putative UDP-N-acetyl-D-mannosaminuronic acid transferase,glycosyltransferase, WecB/TagA/CpsF family,Glycosyl transferase WecB/TagA/CpsF family OS
wbdH	PRK15427	M	1.63652	putative glycosyl transferase,colanic acid biosynthesis glycosyltransferase WcaL,sugar transferase, PEP-CTERM/EpsH1 system associated,Glycosyl transferases group 1 OS
yibP	P37690	D	1.63545	membrane protein YibP,Septal ring factor,AmiB activator,Membrane-bound metallopeptidase,Peptidase family M23 OS
mlaD	P64604	Q	1.63172	phospholipid ABC transporter substrate-binding protein,Probable phospholipid ABC transporter-binding protein mlaD,virulence factor Mce family protein,mce related protein OS
exbD	P0ABV2	U	1.63063	biopolymer transport protein,Biopolymer transport protein exbD,biopolymer transport protein ExbD,TonB system transport protein ExbD,Biopolymer transport protein ExbD/TolR OS
mdtB	P76399	V	1.62831	multidrug resistance protein,Multidrug transporter MdtC,multidrug efflux system subunit MdtB,RND transporter, hydrophobe/amphiphile efflux-1 (HAE1) family,AcrB/AcrD/AcrF family OS
lolB	P61320	M	1.62736	outer membrane lipoprotein LolB,Outer-membrane lipoprotein lolB precursor,outer membrane lipoprotein LolB,outer membrane lipoprotein LolB,Outer membrane lipoprotein LolB OS
NA	PRK10397	S	1.62727	putative lipoprotein,lipoprotein OS
NA	Hypothetical25253	S	1.62344	Hypothetical protein OS
ftsE	P0A9R7	D	1.62274	cell division ATP-binding membraine protein FtsE,Cell division ATP-binding protein FtsE,cell division protein FtsE,ABC-type spermidine/putrescine transport systems, ATPase components,cell division ATP-binding protein FtsE,ABC transporter OS
cydC	P63359	V	1.62257	ABC transporter ATP-binding protein/permease,Lipid A export ATP-binding/permease protein MsbA,cysteine/glutathione ABC transporter membrane/ATP-binding component,ABC-type transport system involved in cytochrome bd biosynthesis, fused ATPase and permease components,thiol reductant ABC exporter, CydC subunit,ABC transporter OS
ftsX	P0AC30	D	1.62097	cell division protein FtsX,Cell division protein FtsX,cell division ABC transporter subunit FtsX,putative protein insertion permease FtsX,FtsX-like permease family OS
dgkA	P0ABN1	M	1.61995	diacylglycerol kinase,Diacylglycerol kinase,Prokaryotic diacylglycerol kinase OS
mltC	P0C960	M	1.61971	membrane-bound lytic murein transglycosylase C,Endo-type membrane-bound lytic murein transglycosylase A precursor,murein transglycosylase C,Domain of unknown function (DUF3393) OS
damX	P11557	U	1.61806	DamX protein,hypothetical protein,cell division protein DamX,Uncharacterized protein conserved in bacteria,Sporulation related domain OS
wbgP	Q7BLV3	M	1.61492	glycosyltransferase WbgP,Hyaluronan synthase,putative glycosyl transferase,Predicted glycosyl hydrolase,poly-beta-1,6 N-acetyl-D-glucosamine synthase,Glycosyl transferase family 2 OS
dacC	P08506	M	1.60933	D-alanyl-D-alanine carboxypeptidase,D-alanyl-D-alanine carboxypeptidase dacC precursor,D-alanyl-D-alanine carboxypeptidase fraction C,D-alanyl-D-alanine carboxypeptidase OS
gltP	P21345	C	1.60913	glutamate/aspartate:proton symporter,Glutamate-aspartate carrier protein,glutamate/aspartate:proton symporter,Sodium:dicarboxylate symporter family OS
kdtA	P44806	M	1.60811	3-deoxy-D-manno-octulosonic-acid transferase,3-deoxy-D-manno-octulosonic-acid transferase,3-deoxy-D-manno-octulosonic-acid transferase,Uncharacterized protein conserved in bacteria,3-Deoxy-D-manno-octulosonic-acid transferase (kdotransferase) OS
smp	PRK14061	S	1.60462	Smp protein precursor,unknown domain/lipoate-protein ligase A fusion protein,Uncharacterized membrane protein affecting hemolysin expression,Bacterial virulence factor haemolysin OS
aas	P31119	I	1.60355	Aas bifunctional protein [includes: 2-acylglycerophosphoethanolamin acyltransferase;acyl[acyl-carrier-protein] synthetase,Bifunctional protein aas,bifunctional acyl-[acyl carrier protein] synthetase/2-acylglycerophosphoethanolamine acyltransferase,ABC-type sugar transport system, periplasmic component,amino acid adenylation domain,AMP-binding enzyme OS
yeeE	P33015	O	1.60293	inner membrane protein,hypothetical protein,putative inner membrane protein,Predicted transporter component,putative selenium metabolism protein, YedE family,YeeE/YedE family (DUF395) OS
ybeD	P0A8J4	S	1.6002	protein YbeD,hypothetical protein,hypothetical protein,Uncharacterized conserved protein,Protein of unknown function (DUF493) OS
NA	Hypothetical25594	S	1.59734	Hypothetical protein OS
seqA	P0AFY8	L	1.59457	negative modulator of initiation of replication,Negative modulator of initiation of replication,replication initiation regulator SeqA,Negative regulator of replication initiationR,SeqA protein OS
ubiB	P0A6A0	H	1.5943	ubiquinone biosynthesis protein,Probable ubiquinone biosynthesis protein UbiB,putative ubiquinone biosynthesis protein UbiB,2-polyprenylphenol 6-hydroxylase,ABC1 family OS
asmA	PRK10833	M	1.59291	putative outer membrane assembly protein,putative assembly protein,Uncharacterized protein involved in outer membrane biogenesis,AsmA family OS
secY	P0AGA2	U	1.59123	preprotein translocase membrane subunit,hypothetical protein,preprotein translocase subunit SecY,Preprotein translocase subunit SecY,preprotein translocase, SecY subunit,SecY translocase OS
wzzE	P0AG00	M	1.58947	enterobacterial common antigen (ECA) polysaccharide chain length modulation protein,Lipopolysaccharide biosynthesis protein wzzE,lipopolysaccharide biosynthesis protein WzzE,Chain length determinant protein OS
csrD	P13518	T	1.58941	putative signal transduction protein,Regulator of CsrB and CsrC decay CsrD,regulatory protein CsrD,MHYT domain (predicted integral membrane sensor domain),diguanylate cyclase (GGDEF) domain,EAL domain OS
atpA	Q0SYU2	C	1.58891	ATP synthase subunit alpha,ATP synthase subunit alpha,F0F1 ATP synthase subunit alpha,F0F1-type ATP synthase, beta subunit,ATP synthase F1, alpha subunit,ATP synthase alpha/beta family, nucleotide-binding domain OS
yijP	P0CB39	S	1.58874	inner membrane protein,Phosphoethanolamine transferase CptA,hypothetical protein,Predicted membrane-associated, metal-dependent hydrolase,Sulfatase OS
atpC	P0A6E6	C	1.58457	membrane-bound ATP synthase,F-ATPase epsilon subunit,F0F1 ATP synthase subunit epsilon,F0F1-type ATP synthase, epsilon subunit (mitochondrial delta subunit),ATP synthase F1, epsilon subunit,ATP synthase, Delta/Epsilon chain, beta-sandwich domain OS
emrA	P0AFV0	V	1.58204	multidrug resistance protein A,Inner membrane protein yibH,multidrug efflux system protein EmrA,efflux pump membrane protein,HlyD family secretion protein OS
lgt	P60955	M	1.58064	prolipoprotein diacylglyceryl transferase,Prolipoprotein diacylglyceryl transferase,prolipoprotein diacylglyceryl transferase,prolipoprotein diacylglyceryl transferase,Prolipoprotein diacylglyceryl transferase OS
lolD_1	P75957	V	1.5759	lipoprotein transporter ATP-binding subunit,Lipoprotein-releasing system ATP-binding protein LolD,lipoprotein transporter ATP-binding subunit,Predicted ABC-type transport system involved in lysophospholipase L1 biosynthesis, ATPase component,lipoprotein releasing system, ATP-binding protein,ABC transporter OS
NA	Hypothetical24906	S	1.57151	Hypothetical protein OS
yegH	P0AEC0	P	1.56965	transporter,hypothetical protein,magnesium/cobalt efflux protein CorC,Putative Mg2 and Co2 transporter CorB,gliding motility-associated protein GldE,Integral membrane protein TerC family OS
barA	P0AEC5	T	1.56679	two-component sensor kinase/response regulator,Signal transduction histidine-protein kinase BarA,hybrid sensory histidine kinase BarA,Uncharacterized domain of BarA-like signal transduction histidine kinases,TMAO reductase sytem sensor TorS,Uncharacterized signal transduction histidine kinase domain (DUF2222) OS
manZ_2	P69805	G	1.56329	mannose-specific PTS system EIID component,PTS system mannose-specific EIID component,PTS system mannose-specific transporter subunit IID,PTS system, mannose/fructose/sorbose family, IID component,PTS system mannose/fructose/sorbose family IID component OS
pntB	P0AB67	C	1.56215	NAD(P) transhydrogenase subunit beta,NAD(P) transhydrogenase subunit beta,pyridine nucleotide transhydrogenase,NAD/NADP transhydrogenase alpha subunit,NAD(P) transhydrogenase beta subunit OS
nuoL	P33607	C	1.56207	NADH-quinone oxidoreductase subunit L,NADH-quinone oxidoreductase subunit L,NADH:ubiquinone oxidoreductase subunit L,Multisubunit Na /H antiporter, MnhB subunit,proton-translocating NADH-quinone oxidoreductase, chain L,NADH-Ubiquinone/plastoquinone (complex I), various chains OS
mreC	PRK13922	M	1.55999	rod shape-determining protein,rod shape-determining protein MreC,rod shape-determining protein MreC,rod shape-determining protein MreC OS
rcsF	P69411	M	1.55215	RcsF--phosphorelay glucose and zinc sensor,hypothetical protein,outer membrane lipoprotein OS
yajR	P77726	G	1.55173	transport protein YajR,Inner membrane transport protein yajR,bicyclomycin/multidrug efflux system,Arabinose efflux permease,multidrug resistance protein,Major Facilitator Superfamily OS
NA	Hypothetical25607	M	1.55172	Hypothetical protein OS
atpG	P0ABA6	C	1.5515	membrane-bound ATP synthase F1 sector gamma-subunit,F-ATPase gamma subunit,F0F1 ATP synthase subunit gamma,F0F1-type ATP synthase, epsilon subunit (mitochondrial delta subunit),ATP synthase F1, gamma subunit,ATP synthase OS
ccmE	P69490	O	1.55128	cytochrome C-type biogenesis protein,Heme chaperone CcmE,cytochrome c-type biogenesis protein CcmE,ABC-type transport system involved in cytochrome c biogenesis, ATPase component,CcmE OS
rfaJ_2	P27129	M	1.546	UDP-galactose:(glucosyl) LPS alpha1,2-galactosyltransferase WaaT,Lipopolysaccharide 1,2-glucosyltransferase,lipopolysaccharide 1,3-galactosyltransferase,Glycosyl transferase family 8 OS
dmsB_3	P18776	C	1.54403	anaerobic dimethyl sulfoxide reductase subunit B,DMSO reductase iron-sulfur subunit,hydrogenase 2 protein HybA,Uncharacterized Fe-S center protein,dimethylsulfoxide reductase, chain B,4Fe-4S dicluster domain OS
NA	PRK01254	C	1.54372	radical SAM superfamily protein,hypothetical protein,uncharacterized radical SAM protein YgiQ,Radical SAM N-terminal OS
glpD	P13035	C	1.54184	aerobic glycerol-3-phosphate dehydrogenase,Aerobic glycerol-3-phosphate dehydrogenase,glycerol-3-phosphate dehydrogenase,Anaerobic glycerol-3-phosphate dehydrogenase,glycerol-3-phosphate dehydrogenase, anaerobic, A subunit,FAD dependent oxidoreductase OS
hsdR_2	Q7A801	V	1.54089	putative type I restriction enzyme HsdR protein,Type-1 restriction enzyme R protein,type I site-specific deoxyribonuclease, HsdR family,Type I restriction enzyme R protein N terminus (HSDR_N) OS
ybbK	P0AA53	O	1.53888	protease, membrane anchored,hypothetical protein,FtsH protease regulator HflK,Uncharacterized protein conserved in bacteria,HflK protein,SPFH domain / Band 7 family OS
atpD	P0ABB4	C	1.53413	ATP synthase subunit beta,ATP synthase subunit beta,F0F1 ATP synthase subunit beta,F0F1-type ATP synthase, beta subunit,ATP synthase F1, beta subunit,ATP synthase alpha/beta family, nucleotide-binding domain OS
rseA	P0AFX7	T	1.53401	sigma-E factor negative regulator,Sigma-E factor negative regulatory protein,anti-RNA polymerase sigma factor SigE,Anti sigma-E protein RseA, N-terminal domain OS
plsC	P26647	I	1.53326	1-acylglycerol-3-phosphate O-acyltransferase,1-acyl-sn-glycerol-3-phosphate acyltransferase,1-acyl-sn-glycerol-3-phosphate acyltransferase,1-acylglycerol-3-phosphate O-acyltransferases,Acyltransferase OS
cutF	P40710	M, P	1.53198	copper homeostasis protein (lipoprotein nlpE),Copper homeostasis protein CutF,lipoprotein involved with copper homeostasis and adhesion,Uncharacterized lipoprotein NlpE involved in copper resistance OS
pntA	P07001	C	1.53034	NAD(P) transhydrogenase subunit alpha,NAD(P) transhydrogenase subunit alpha,NAD(P) transhydrogenase subunit alpha,NAD/NADP transhydrogenase alpha subunit,NAD(P)( ) transhydrogenase (AB-specific), alpha subunit,Alanine dehydrogenase/PNT, C-terminal domain OS
NA	PF07703.8	S	1.52724	putative protease inhibitor,Alpha-2-macroglobulin family N-terminal region OS
macA_3	P75830	U	1.52525	HlyD-family secretion protein,Macrolide-specific efflux protein macA precursor,putative efflux pump membrane fusion protein,efflux pump membrane protein,HlyD family secretion protein OS
rnfC	Q52716	C	1.52389	putative transport protein,Nitrogen fixation protein rnfC,electron transport complex protein RnfC,Predicted NADH:ubiquinone oxidoreductase, subunit RnfC,electron transport complex, RnfABCDGE type, C subunit,Respiratory-chain NADH dehydrogenase 51 Kd subunit OS
metN	P30750	P	1.52301	D-methionine ABC transporter ATP-binding protein,Methionine import ATP-binding protein MetN,DL-methionine transporter ATP-binding subunit,ABC-type proline/glycine betaine transport system, ATPase component,D-methionine ABC transporter, ATP-binding protein,ABC transporter OS
ygiB	PRK11653	S	1.5209	putative inner membrane protein,hypothetical protein,Protein of unknown function (DUF1190) OS
degS	P0AEE3	O	1.51608	protease,Serine endoprotease DegS precursor,serine endoprotease,Predicted protease with the C-terminal PDZ domain,periplasmic serine peptidase DegS,Trypsin OS
yrbF	P63386	Q	1.51587	ABC transporter ATP-binding protein,Probable phospholipid import ATP-binding protein MlaF,putative ABC transporter ATP-binding protein YrbF,ABC-type spermidine/putrescine transport systems, ATPase components,glycine betaine/L-proline transport ATP binding subunit,ABC transporter OS
yhcB	P0ADW3	S	1.51274	cytochrome d ubiquinol oxidase subunit III,Putative cytochrome d ubiquinol oxidase subunit 3,hypothetical protein,Protein of unknown function (DUF1043) OS
hemH	P23871	H	1.51181	ferrochelatase,Ferrochelatase,ferrochelatase,Protoheme ferro-lyase (ferrochelatase),ferrochelatase,Ferrochelatase OS
mtlA	P00550	G	1.51103	PTS system subunit IIABC,EIICBA-Mtl,PTS system mannitol-specific transporter subunit IICBA,Phosphotransferase system, galactitol-specific IIB component,PTS system, mannitol-specific IIC component,Phosphoenolpyruvate-dependent sugar phosphotransferase system, EIIA 2 OS
mscM	P0AAT4	M	1.50564	putative mechanosensitive ion channel protein,Miniconductance mechanosensitive channel,Mechanosensitive ion channel OS
dacA	P0AEB2	M	1.50522	D-alanyl-D-alanine carboxypeptidase,D-alanyl-D-alanine carboxypeptidase dacA precursor,D-alanyl-D-alanine carboxypeptidase fraction A,D-alanyl-D-alanine carboxypeptidase OS
frdC	P0A8Q0	C	1.50479	fumarate reductase subunit C,Fumarate reductase 15 kDa hydrophobic protein,fumarate reductase subunit C,Fumarate reductase subunit C,Fumarate reductase subunit C OS
nuoB	P0AFC7	C	1.50143	NADH dehydrogenase I subunit B,NADH-quinone oxidoreductase subunit B,NADH dehydrogenase subunit B,NADH:ubiquinone oxidoreductase 49 kD subunit 7,NADH-quinone oxidoreductase, B subunit,NADH ubiquinone oxidoreductase, 20 Kd subunit OS
efeB	P31545	P	1.50015	putative peroxidase,Deferrochelatase/peroxidase EfeB precursor,Tat-translocated enzyme,Dyp-type peroxidase family OS
adhC	P25437	C	0.664577	alcohol dehydrogenase,S-(hydroxymethyl)glutathione dehydrogenase,L-threonine 3-dehydrogenase,Branched-chain amino acid aminotransferase/4-amino-4-deoxychorismate lyase,S-(hydroxymethyl)glutathione dehydrogenase/class III alcohol dehydrogenase,Alcohol dehydrogenase GroES-like domain OS
ydfG	P39831	S	0.663151	NADP-dependent L-serine/L-allo-threonine dehydrogenase,NADP-dependent 3-hydroxy acid dehydrogenase YdfG,malonic semialdehyde reductase,Outer membrane receptor for Fe3 -dicitrate,acetoacetyl-CoA reductase,short chain dehydrogenase OS
sseA	P31142	P	0.662296	3-mercaptopyruvate sulfurtransferase,3-mercaptopyruvate sulfurtransferase,3-mercaptopyruvate sulfurtransferase,Rhodanese-like domain OS
pykA	P21599	G	0.659241	pyruvate kinase,Pyruvate kinase II,pyruvate kinase,pyruvate kinase,Pyruvate kinase, barrel domain OS
hmpA	P24232	C	0.656655	flavohemoprotein,Nitric oxide dioxygenase,bifunctional nitric oxide dioxygenase/dihydropteridine reductase 2,Uncharacterized Fe-S protein,phenylacetate-CoA oxygenase/reductase, PaaK subunit,Globin OS
rplW	Q1R606	J	0.656639	50S ribosomal protein L23,50S ribosomal protein L23,50S ribosomal protein L23,Ribosomal protein L23,archaeal ribosomal protein L23,Ribosomal protein L23 OS
yihD	P0ADP9	S	0.654424	protein YihD,hypothetical protein,Protein of unknown function (DUF1040) OS
NA	PRK11295	V	0.653463	putative endonuclease,hypothetical protein,HNH endonuclease OS
accB	P0ABD8	I	0.652744	biotin carboxyl carrier protein of acetyl-CoA carboxylase,Biotin carboxyl carrier protein of acetyl-CoA carboxylase,acetyl-CoA carboxylase biotin carboxyl carrier protein subunit,Biotin carboxyl carrier protein,acetyl-CoA carboxylase, biotin carboxyl carrier protein,Biotin-requiring enzyme OS
icdA	P08200	C	0.650717	isocitrate dehydrogenase,Isocitrate dehydrogenase [NADP],isocitrate dehydrogenase,isocitrate dehydrogenase, NADP-dependent,Isocitrate/isopropylmalate dehydrogenase OS
yoaB	P37552	J	0.641635	putative translation initiation inhibitor,Enamine/imine deaminase,putative endoribonuclease L-PSP,putative endoribonuclease L-PSP,Endoribonuclease L-PSP OS
rihC	P22564	F	0.637318	nonspecific ribonucleoside hydrolase (purine/pyrimidine ribonucleoside hydrolase),Non-specific ribonucleoside hydrolase rihC,ribonucleoside hydrolase RihC,Inosine-uridine preferring nucleoside hydrolase OS
yaeH	PRK13677	S	0.634759	putative structural protein,hypothetical protein,Protein of unknown function (DUF3461) OS
yifE	P0ADN2	S	0.628951	protein YifE,hypothetical protein,hypothetical protein,Uncharacterized protein conserved in bacteria,Protein of unknown function, DUF OS
elaA	P0A0M6	S	0.62875	putative acyltransferase with acyl-CoA N-acyltransferase domain,hypothetical protein,putative acyltransferase,Acetyltransferase (GNAT) family OS
purD	P15640	F	0.628179	phosphoribosylglycineamide synthetase,Phosphoribosylamine--glycine ligase,phosphoribosylamine--glycine ligase,Phosphoribosylamine-glycine ligase,phosphoribosylamine--glycine ligase,Phosphoribosylglycinamide synthetase, ATP-grasp (A) domain OS
glcG	PRK09732	S	0.615189	protein GlcG,hypothetical protein,Domain of unknown function (DUF336) OS
hisI	Q81G00	E	0.614225	histidine biosynthesis bifunctional protein [includes phosphoribosyl-AMP cyclohydrolase;phosphoribosyl-ATP pyrophosphatase],Phosphoribosyl-ATP pyrophosphatase,bifunctional phosphoribosyl-AMP cyclohydrolase/phosphoribosyl-ATP pyrophosphatase protein,Phosphoribosyl-AMP cyclohydrolase,phosphoribosyl-ATP diphosphatase,Phosphoribosyl-AMP cyclohydrolase OS
yebY	PF10709.3	S	0.604816	protein,Protein of unknown function (DUF2511) OS
ssb	P0AGE0	L	0.59889	single-strand binding protein,Helix-destabilizing protein,single-stranded DNA-binding protein,single-stranded DNA-binding protein,Single-strand binding protein family OS
ycdC	P0ACU2	K	0.571442	transcriptional regulator YcdC,Rut operon repressor,HTH-type transcriptional regulator RutR,pyrimidine utilization regulatory protein R,YcdC-like protein, C-terminal region OS
yjbR_2	P0AF50	S	0.564865	putative cytoplasmic protein YjbR,hypothetical protein,hypothetical protein,Uncharacterized protein conserved in bacteria,Protein of unknown function (DUF419) OS
cybC	P0ABE7	C	0.52142	soluble cytochrome b562,Soluble cytochrome b562 precursor,cytochrome b562,Soluble cytochrome b562,Cytochrome b562 OS
gloA	P0AC81	E	0.421816	glyoxalase I,Lactoylglutathione lyase,glyoxalase I,Predicted enzyme related to lactoylglutathione lyase,lactoylglutathione lyase,Glyoxalase/Bleomycin resistance protein/Dioxygenase superfamily OS
yqjC	P42616	S	0.368085	protein YqjC precursor,hypothetical protein,Protein of unknown function (DUF1090) OS

## Sheet: Sig. Proteins 2
12 common proteins in "60Cv60P" and "75Cv75P"
Gene	Identifier	COG Mapping category	Fold change (60min infected / 60min mock)	Fold change (75min infected / 75min mock)	Description
IbpB	P0C058	O	3.36017	15.5451	small heat shock protein B,16 kDa heat shock protein B,heat shock chaperone IbpB,Hsp20/alpha crystallin family OS=Eschericia coli (strain C122) GN=hslS
IbpA	P0C054	O	2.19511	8.67913	Small heat shock protein IbpA OS=Escherichia coli (strain K12) GN=ibpA PE=1 SV=1
F	P03641	S	4.40866	14.6947	Capsid protein F OS=Enterobacteria phage phiX174 (Isolate Sanger) GN=F PE=1 SV=2
G	P03643	S	6.66176	21.0603	Major spike protein G OS=Enterobacteria phage phiX174 (Isolate Sanger) GN=G PE=1 SV=1
B	P03633	S	7.68157	16.7691	Internal scaffolding protein B OS=Enterobacteria phage phiX174 (Isolate Sanger) GN=B PE=1 SV=1
D	P69486	S	6.11072	17.5113	External scaffolding protein D OS=Enterobacteria phage phiX174 (Isolate Sanger) GN=D PE=1 SV=2
E	P03639	S	2.70456	7.05444	Lysis protein E OS=Enterobacteria phage phiX174 (Isolate Sanger) GN=E PE=1 SV=2
J	P69592	S	3.76285	5.94062	DNA-binding protein J OS=Enterobacteria phage phiX174 (Isolate Sanger) GN=J PE=1 SV=2
H	P03646	S	6.88358	19.1666	Minor spike protein H OS=Enterobacteria phage phiX174 (Isolate Sanger) GN=H PE=1 SV=1
K	P69594	S	5.59352	19.0059	Protein K OS=Enterobacteria phage phiX174 (Isolate Sanger) GN=K PE=3 SV=1
A	P03631	S	6.27897	14.2555	Replication-associated protein A OS=Enterobacteria phage phiX174 (Isolate Sanger) GN=A PE=1 SV=1
A*	P00000	S	6.27975	14.6432	Truncated A protein Astar OS=Enterobacteria phage phiX174 (Isolate Sanger) GN=Astr PE=1 SV=1

## Sheet: Sig. Proteins 3
1 protein exclusive to "60Cv60P"
Gene	Identifier	COG Mapping category	Fold change (60min infected / 60min mock)	Description
ompC	Q8CVW1	M	0.595801	outer membrane porin protein C,Porin OmpC,outer membrane porin protein C,Outer membrane protein (porin),Gram-negative porin OS=Eschericia coli (strain C122) GN=ompC

## Sheet: Sig. Proteins 4
Non-redundant "Growth-regulated" (147)
Gene	Identifier	COG Mapping category	Description
proP_3	P0C0L7	P	proline/glycine betaine transporter,Proline porter II,proline/glycine betaine transporter,Arabinose efflux permease,MFS transporter, metabolite:H symporter (MHS) family protein,Sugar (and other) transporter OS
Hypothetical25083	Hypothetical25083	S	Hypothetical protein OS
Hypothetical25086	Hypothetical25086	S	Hypothetical protein OS
gmd	P0AC88	M	GDP-mannose 4,6-dehydratase,GDP-mannose 4,6-dehydratase,dTDP-glucose 4,6-dehydratase,GDP-mannose 4,6-dehydratase,NAD dependent epimerase/dehydratase family OS
fadL	P10384	I	long-chain fatty acid transport protein,Outer membrane flp protein,long-chain fatty acid outer membrane transporter,Outer membrane protein transport protein (OMPP1/FadL/TodX) OS
tcyP	P54596	S	putative sodium:dicarboxylate symporter,Transporter of cystine tcyP,glutamate/aspartate:proton symporter,Sodium:dicarboxylate symporter family OS
aphA	P0AE22	S	acid phosphatase/phosphotransferase,Class B acid phosphatase precursor,acid phosphatase/phosphotransferase,Acid phosphatase (class B),HAD phosphatase, family IIIB,HAD superfamily, subfamily IIIB (Acid phosphatase) OS
rpoH	P0AGB3	K	component of RNA polymerase,Heat shock regulatory protein F33.4,RNA polymerase factor sigma-32,alternative sigma factor RpoH,Sigma-70 region 2 OS
treB	P36672	G	trehalose-specific PTS system EIIBC component,EIIBC-Tre,PTS system trehalose(maltose)-specific transporter subunits IIBC,PTS system, trehalose-specific IIBC component,Phosphotransferase system, EIIC OS
nrdD	P28903	F	anaerobic ribonucleoside-triphosphate reductase,Anaerobic ribonucleoside-triphosphate reductase,anaerobic ribonucleoside triphosphate reductase,anaerobic ribonucleoside-triphosphate reductase,Glycine radical OS
gntT	P39835	E, G	gluconate transporter, high-affinity GNT I system,Gnt-I system,high-affinity gluconate transporter,H /gluconate symporter and related permeases,transporter, gluconate:H symporter (GntP) family,GntP family permease OS
yjiY	P39396	T	putative carbon starvation protein,Inner membrane protein YjiY,carbon starvation protein A,Carbon starvation protein, predicted membrane protein,Carbon starvation protein CstA OS
malM	PRK10564	G	maltose regulon periplasmic protein,maltose regulon periplasmic protein,Maltose operon periplasmic protein precursor (MalM) OS
inaA	P27294	T	pH-inducible protein involved in stress response (putative kinase),hypothetical protein,hypothetical protein,Lipopolysaccharide kinase (Kdo/WaaP) family OS
fhuA	P06971	P	ferrichrome outer membrane transporter,Ferric hydroxamate uptake,ferrichrome outer membrane transporter,Outer membrane receptor for monomeric catechols,TonB-dependent siderophore receptor,TonB dependent receptor OS
tatE	P0A843	U	Sec-independent protein translocase protein,Sec-independent protein translocase protein TatE,twin arginine translocase protein E,twin arginine-targeting protein translocase, TatA/E family,mttA/Hcf106 family OS
Hypothetical25206	Hypothetical25206	K	Hypothetical protein OS
gcvP	P33195	E	glycine dehydrogenase,Glycine dehydrogenase [decarboxylating],glycine dehydrogenase,glycine dehydrogenase,Glycine cleavage system P-protein OS
malP	P00490	G	maltodextrin phosphorylase,Maltodextrin phosphorylase,maltodextrin phosphorylase,glycogen/starch/alpha-glucan phosphorylases,Carbohydrate phosphorylase OS
lpp	P69776	M	murein lipoprotein,Murein-lipoprotein,murein lipoprotein,Repeated sequence found in lipoprotein LPP OS
fecA	P13036	P	TonB-dependent receptor,Iron(III) dicitrate transport protein FecA,catecholate siderophore receptor CirA,Outer membrane cobalamin receptor protein,TonB-dependent siderophore receptor,TonB dependent receptor OS
yhcJ	P0A761	G	N-acetylmannosamine-6-phosphate 2-epimerase,Putative N-acetylmannosamine-6-phosphate 2-epimerase,N-acetylmannosamine-6-phosphate 2-epimerase,Putative N-acetylmannosamine-6-phosphate epimerase OS
acpP	P0A6A8	I	acyl carrier protein,Fatty acid synthase acyl carrier protein,acyl carrier protein,Acyl carrier protein,acyl carrier protein,Phosphopantetheine attachment site OS
lamB	Q8CVI4	G	maltoporin (maltose-inducible porin),Maltose-inducible porin,maltoporin,Maltoporin (phage lambda and maltose receptor),LamB porin OS
plaP	P0AA47	E	putative amino acid permease,Low-affinity putrescine importer PlaP,putative fructoselysine transporter,Amino acid transporters,amino acid transporter,Amino acid permease OS
ompX	P0A917	M	outer membrane protein X,Outer membrane protein X precursor,outer membrane protein X,Opacity protein and related surface antigens,Enterobacterial Ail/Lom protein OS
sucD	P0AGE9	C	succinyl-CoA ligase subunit alpha,Succinyl-CoA ligase [ADP-forming] subunit alpha,succinyl-CoA synthetase subunit alpha,Succinyl-CoA synthetase, alpha subunit,succinate-CoA ligase, alpha subunit,CoA binding domain OS
ylaC	P0AAS0	S	inner membrane protein,Inner membrane protein ylaC,Extracytoplasmic function sigma factor YlaC OS
rbsK	P0A9J6	G	ribokinase,Ribokinase,ribokinase,Uncharacterized protein conserved in bacteria,ribokinase,pfkB family carbohydrate kinase OS
ydiY	COG3137	M	putative outer membrane protein, acid-inducible,Putative salt-induced outer membrane protein,Protein of unknown function, DUF481 OS
ydeN	O69787	P	sulfatase ydeN,Choline-sulfatase,arylsulfatase,Phosphoglycerol transferase and related proteins, alkaline phosphatase superfamily,choline-sulfatase,Sulfatase OS
yrbL	PRK10345	S	protein,hypothetical protein,PhoP regulatory network protein YrbL OS
mdh	P61889	C	malate dehydrogenase,Malate dehydrogenase,malate dehydrogenase,malate dehydrogenase, NAD-dependent,lactate/malate dehydrogenase, NAD binding domain OS
ybfA	PF10725.3	S	protein,Protein of unknown function (DUF2517) OS
nupC	P0AFF2	F	nucleoside permease nupC,Nucleoside-transport system protein nupC,nucleoside transporter, NupC family,Na dependent nucleoside transporter C-terminus OS
sdaC	P0AAD6	E	serine transporter,Serine transporter,threonine/serine transporter TdcC,serine transporter OS
gcvH	P0A6T9	E	glycine cleavage system protein H,Glycine cleavage system H protein,glycine cleavage system protein H,Glycine cleavage system H protein (lipoate-binding),glycine cleavage system H protein,Glycine cleavage H-protein OS
aspA	P0AC38	E	aspartate ammonia-lyase,Aspartate ammonia-lyase,aspartate ammonia-lyase,Fumarase,aspartate ammonia-lyase,Lyase OS
yhaM	PF03313.9	S	putative inner membrane protein,Serine dehydratase alpha chain OS
pstS	P0AG82	P	phosphate ABC transporter substrate-binding protein,Phosphate-binding protein pstS precursor,phosphate ABC transporter periplasmic substrate-binding protein PstS,phosphate ABC transporter, phosphate-binding protein PstS,PBP superfamily domain OS
proV_1	P14175	E	glycine betaine/L-proline ABC transporter ATP-binding protein,Glycine betaine/L-proline transport ATP-binding protein ProV,glycine betaine transporter ATP-binding subunit,ABC-type proline/glycine betaine transport system, ATPase component,glycine betaine/L-proline transport ATP binding subunit,ABC transporter OS
bhsA	P0AB40	M	protein involved in stress resistance and biofilm formation,Multiple stress resistance protein BhsA precursor,hypothetical protein,Protein of unknown function (DUF1471) OS
ribB	P0A7J0	H	3,4-dihydroxy-2-butanone 4-phosphate synthase,3,4-dihydroxy-2-butanone 4-phosphate synthase,3,4-dihydroxy-2-butanone 4-phosphate synthase,3,4-dihydroxy-2-butanone-4-phosphate synthase,3,4-dihydroxy-2-butanone 4-phosphate synthase OS
proW	P14176	E	glycine betaine/L-proline ABC transporter permease,Glycine betaine/L-proline transport system permease protein proW,glycine betaine transporter membrane protein,ABC-type proline/glycine betaine transport systems, periplasmic components,choline ABC transporter, permease protein,Binding-protein-dependent transport system inner membrane component OS
yneI	P76149	C	succinate semialdehyde dehydrogenase,Succinate semialdehyde dehydrogenase [NAD(P) ] Sad,putative succinate semialdehyde dehydrogenase,Delta 1-pyrroline-5-carboxylate dehydrogenase,betaine aldehyde dehydrogenase,Aldehyde dehydrogenase family OS
proX	P0AFM2	E	glycine betaine/L-proline ABC transporter, substrate-binding protein,Glycine betaine-binding periplasmic protein precursor,glycine betaine transporter periplasmic subunit,ABC-type proline/glycine betaine transport systems, periplasmic components,choline ABC transporter, periplasmic binding protein,Substrate binding domain of ABC-type glycine betaine transport system OS
potD	P0AFK9	E	spermidine/putrescine ABC transporter substrate-binding protein,Spermidine/putrescine-binding periplasmic protein precursor,spermidine/putrescine ABC transporter periplasmic substrate-binding protein,ABC-type uncharacterized transport system, periplasmic component,putative 2-aminoethylphosphonate ABC transporter, periplasmic 2-aminoethylphosphonate-binding protein,Bacterial extracellular solute-b…
yeaC	PF07023.6	S	putative cytoplasmic protein,Protein of unknown function (DUF1315) OS
spy	P77754	N, P, T, U	spheroplast protein Y,Spheroplast protein Y precursor,periplasmic protein,P pilus assembly/Cpx signaling pathway, periplasmic inhibitor/zinc-resistance associated protein,LTXXQ motif OS
gadB_2	P69910	E	glutamate decarboxylase beta,Glutamate decarboxylase beta,L-tyrosine decarboxylase,glutamate decarboxylase,Pyridoxal-dependent decarboxylase conserved domain OS
gadB_1	P69908	E	glutamate decarboxylase beta,Glutamate decarboxylase alpha,L-tyrosine decarboxylase,glutamate decarboxylase,Pyridoxal-dependent decarboxylase conserved domain OS
lpxC	P47205	M	UDP-3-O-[3-hydroxymyristoyl] N-acetylglucosamine deacetylase,UDP-3-O-[3-hydroxymyristoyl] N-acetylglucosamine deacetylase,UDP-3-O-[3-hydroxymyristoyl] N-acetylglucosamine deacetylase,UDP-3-O-[3-hydroxymyristoyl] N-acetylglucosamine deacetylase,UDP-3-O-acyl N-acetylglycosamine deacetylase OS
lctD	P33232	C	L-lactate dehydrogenase,L-lactate dehydrogenase [cytochrome],L-lactate dehydrogenase,L-lactate dehydrogenase (FMN-dependent) and related alpha-hydroxy acid dehydrogenases,heme/flavin dehydrogenase, mycofactocin system,FMN-dependent dehydrogenase OS
malE	P0AEX9	G	maltose transport system, substrate-binding protein,Maltodextrin-binding protein,maltose ABC transporter periplasmic protein,Maltose-binding periplasmic proteins/domains,carbohydrate ABC transporter substrate-binding protein, CPR_0540 family,Bacterial extracellular solute-binding protein OS
lldR	P0ACL9	K	DNA-binding transcriptional repressor LldR,Pyruvate dehydrogenase complex repressor,DNA-binding transcriptional repressor LldR,Transcriptional regulators,phosphonate metabolism transcriptional regulator PhnF,FCD domain OS
yjiA_2	P24203	S	GTP-binding protein YjiA,Uncharacterized GTP-binding protein YjiA,putative GTP-binding protein YjiA,cobalamin biosynthesis protein CobW,CobW/HypB/UreG, nucleotide-binding domain OS
carB	P00968	F	carbamoyl-phosphate synthase large subunit,Carbamoyl-phosphate synthase large chain,carbamoyl phosphate synthase large subunit,Carbamoylphosphate synthase small subunit,carbamoyl-phosphate synthase, large subunit,Carbamoyl-phosphate synthase L chain, ATP binding domain OS
pyrB	P0A786	F	aspartate carbamoyltransferase,Aspartate carbamoyltransferase catalytic chain,aspartate carbamoyltransferase catalytic subunit,Aspartate carbamoyltransferase, catalytic chain,aspartate carbamoyltransferase,Aspartate/ornithine carbamoyltransferase, carbamoyl-P binding domain OS
treC	P39795	G	trehalose-6-phosphate hydrolase,Trehalose-6-phosphate hydrolase,trehalose-6-phosphate hydrolase,Maltooligosyl trehalose synthase,alpha,alpha-phosphotrehalase,Alpha amylase, catalytic domain OS
tdcF	P0AGL2	J	TdcF protein,Putative reactive intermediate deaminase TdcF,putative endoribonuclease L-PSP,putative endoribonuclease L-PSP,Endoribonuclease L-PSP OS
sdaB	P30744	E	L-serine dehydratase 2,L-serine dehydratase 2,L-serine deaminase,L-serine deaminase,L-serine ammonia-lyase,Serine dehydratase alpha chain OS
pyrI	P0A7F3	F	aspartate carbamoyltransferase regulatory subunit,Aspartate carbamoyltransferase regulatory chain,aspartate carbamoyltransferase regulatory subunit,aspartate carbamoyltransferase, regulatory subunit,Aspartate carbamoyltransferase regulatory chain, allosteric domain OS
grxA	P68688	O	glutaredoxin,Glutaredoxin-1,glutaredoxin 1,glutaredoxin, GrxA family,Glutaredoxin OS
feoA	P0AEL3	P	ferrous iron transport protein A,Ferrous iron transport protein A,ferrous iron transport protein A,FeoA domain OS
gcvT	P27248	E	aminomethyltransferase (glycine cleavage system protein),Aminomethyltransferase,glycine cleavage system aminomethyltransferase T,Glycine cleavage system T protein (aminomethyltransferase),glycine cleavage system T protein,Aminomethyltransferase folate-binding domain OS
pspE	P23857	P	phage shock protein E (rhodanase-like protein),Thiosulfate sulfurtransferase PspE precursor,thiosulfate:cyanide sulfurtransferase,Uncharacterized conserved protein,phage shock operon rhodanese PspE,Rhodanese-like domain OS
lldP	P33231	C	L-lactate permease,L-lactate permease,L-lactate permease,transporter, lactate permease (LctP) family,L-lactate permease OS
malF	P02916	P	maltose transporter membrane protein,Maltose transport system permease protein malF,maltose transporter membrane protein,ABC-type polysaccharide transport system, permease component,NifC-like ABC-type porter,Binding-protein-dependent transport system inner membrane component OS
ssnA	Q46812	F	putative amidohydrolase,hypothetical protein,putative chlorohydrolase/aminohydrolase,Cytosine deaminase and related metal-dependent hydrolases,putative selenium metabolism protein SsnA,Amidohydrolase family OS
sdhC	P69054	C	succinate dehydrogenase cytochrome b556 large membrane subunit,Succinate dehydrogenase cytochrome b556 subunit,succinate dehydrogenase cytochrome b556 large membrane subunit,Succinate dehydrogenase/fumarate reductase, cytochrome b subunit,succinate dehydrogenase, cytochrome b556 subunit,Succinate dehydrogenase/Fumarate reductase transmembrane subunit OS
ppsA	P23538	G	phosphoenolpyruvate synthase,Phosphoenolpyruvate synthase,phosphoenolpyruvate synthase,Uncharacterized protein conserved in bacteria,phosphoenolpyruvate synthase,Pyruvate phosphate dikinase, PEP/pyruvate binding domain OS
malK	Q1R3Q1	G	maltose/maltodextrin transporter ATP-binding protein,Maltose/maltodextrin import ATP-binding protein MalK,maltose/maltodextrin transporter ATP-binding protein,ABC-type spermidine/putrescine transport systems, ATPase components,putative 2-aminoethylphosphonate ABC transporter, ATP-binding protein,ABC transporter OS
glpQ	P09394	C	glycerophosphodiester phosphodiesterase,Glycerophosphoryl diester phosphodiesterase precursor,glycerophosphodiester phosphodiesterase,Membrane domain of membrane-anchored glycerophosphoryl diester phosphodiesterase,Glycerophosphoryl diester phosphodiesterase family OS
malQ	Q59266	G	4-alpha-glucanotransferase,4-alpha-glucanotransferase,4-alpha-glucanotransferase,4-alpha-glucanotransferase,4-alpha-glucanotransferase OS
rbsC_2	P0AGI1	G	high-affinity ribose transport system permease protein RbsC,Ribose transport system permease protein rbsC,ribose ABC transporter permease protein,Predicted ABC-type sugar transport system, permease component,urea ABC transporter, permease protein UrtB,Branched-chain amino acid transport system / permease component OS
ompA	P0A910	M	outer membrane protein A,Outer membrane protein II*,outer membrane protein A,Outer membrane protein and related peptidoglycan-associated (lipo)proteins,peptidoglycan-associated lipoprotein,OmpA-like transmembrane domain OS
dps	P0ABT2	P	DNA starvation/stationary phase protection protein Dps,DNA protection during starvation protein,DNA starvation/stationary phase protection protein Dps,Ferritin-like domain OS
putP	P07117	E	sodium/proline symporter (proline permease),Propionate transporter,proline:sodium symporter PutP,Na /panthothenate symporter,sodium/proline symporter,Sodium:solute symporter family OS
metR	P94501	K	trans-activator of metE and metH (LysR-family transcriptional regulator),HTH-type transcriptional regulator gltR,DNA-binding transcriptional regulator MetR,aminoethylphosphonate catabolism associated LysR family transcriptional regulator,LysR substrate binding domain OS
argE_1	P23908	E	putative peptidase,Acetylornithine deacetylase,peptidase,putative selenium metabolism hydrolase,Peptidase family M20/M25/M40 OS
cysN	P23845	P	sulfate adenylyltransferase,Sulfate adenylyltransferase subunit 1,sulfate adenylyltransferase subunit 1,Adenylylsulfate kinase and related kinases,sulfate adenylyltransferase, large subunit,Elongation factor Tu GTP binding domain OS
cysI	P17846	C	sulfite reductase (NADPH) hemoprotein beta subunit,Sulfite reductase [NADPH] hemoprotein beta-component,sulfite reductase subunit beta,Sulfite reductase, beta subunit (hemoprotein),sulfite reductase (NADPH) hemoprotein, beta-component,Nitrite and sulphite reductase 4Fe-4S domain OS
galT	P09148	G	galactose-1-phosphate uridylyltransferase,Galactose-1-phosphate uridylyltransferase,galactose-1-phosphate uridylyltransferase,galactose-1-phosphate uridylyltransferase,Galactose-1-phosphate uridyl transferase, N-terminal domain OS
cysJ	P38038	P	sulfite reductase (NADPH) flavoprotein alpha subunit,Sulfite reductase [NADPH] flavoprotein alpha-component,sulfite reductase subunit alpha,Nitric oxide synthase, oxygenase domain,sulfite reductase [NADPH] flavoprotein, alpha-component,FAD binding domain OS
zntA	P37617	P	zinc/cadmium/mercury/lead-transporting ATPase,Lead, cadmium, zinc and mercury-transporting ATPase,zinc/cadmium/mercury/lead-transporting ATPase,Uncharacterized protein conserved in bacteria,heavy metal translocating P-type ATPase,E1-E2 ATPase OS
pspC	P0AFN2	K	phage shock protein C,Phage shock protein C,DNA-binding transcriptional activator PspC,phage shock protein C,PspC domain OS
ccmH	P0ABM9	O	cytochrome C-type biogenesis protein,Cytochrome c-type biogenesis protein CcmH precursor,formate-dependent nitrite reductase complex subunit NrfF,Cytochrome c biogenesis factor,cytochrome c nitrite reductase, accessory protein NrfF,Cytochrome C biogenesis protein OS
NA	Q9X078	O	SirA family protein,hypothetical protein,hypothetical protein,Predicted transporter component,selenium metabolism protein YedF,SirA-like protein OS
galK	P0A6T3	G	galactokinase,Galactokinase,galactokinase,Galactokinase,galactokinase,Galactokinase galactose-binding signature OS
nanA	P0A6L4	C	N-acetylneuraminate lyase,N-acetylneuraminate lyase,N-acetylneuraminate lyase,N-acetylneuraminate lyase,Dihydrodipicolinate synthetase family OS
gltD_2	P09832	C	pyridine nucleotide-disulfide oxidoreductase,Glutamate synthase [NADPH] small chain,putative selenate reductase subunit YgfK,Protoporphyrinogen oxidase,putative selenate reductase, YgfK subunit,Pyridine nucleotide-disulphide oxidoreductase OS
ompN_1	P77747	M	Porin OmpN,Porin OmpN,outer membrane porin protein C,Outer membrane protein (porin),Gram-negative porin OS
ompN_2	P77747	M	outer membrane protein N (porin),Porin OmpN,outer membrane porin protein C,Outer membrane protein (porin),Gram-negative porin OS
yfiD	P68066	S	autonomous glycyl radical cofactor,Autonomous glycyl radical cofactor,autonomous glycyl radical cofactor GrcA,formate acetyltransferase,Glycine radical OS
ygcM	P65870	H	6-pyruvoyl tetrahydrobiopterin synthase,6-carboxy-5,6,7,8-tetrahydropterin synthase,6-pyruvoyl tetrahydropterin synthase/QueD family protein,6-pyruvoyl tetrahydropterin synthase OS
sdhB	P07014	C	succinate dehydrogenase,Succinate dehydrogenase iron-sulfur subunit,succinate dehydrogenase iron-sulfur subunit,Succinate dehydrogenase/fumarate reductase, Fe-S protein subunit,succinate dehydrogenase and fumarate reductase iron-sulfur protein OS
mglB	P0AEE5	G	D-galactose ABC transporter, substrate-binding protein,D-galactose/ D-glucose-binding protein,methyl-galactoside ABC transporter galactose-binding periplasmic protein MglB,ABC-type sugar transport system, periplasmic component,D-xylose ABC transporter, D-xylose-binding protein,Periplasmic binding proteins and sugar binding domain of LacI family OS
sdhD	P0AC44	C	succinate dehydrogenase hydrophobic membrane anchor protein,Succinate dehydrogenase hydrophobic membrane anchor subunit,succinate dehydrogenase cytochrome b556 small membrane subunit,succinate dehydrogenase, hydrophobic membrane anchor protein,Succinate dehydrogenase/Fumarate reductase transmembrane subunit OS
nirD	P0A9I8	C	nitrite reductase (NAD(P)H) small subunit,Nitrite reductase [NAD(P)H] small subunit,nitrite reductase small subunit,nitrite reductase [NAD(P)H], small subunit OS
rpmG	P0A7N9	J	50S ribosomal protein L33,50S ribosomal protein L33,50S ribosomal protein L33,Ribosomal protein L33,ribosomal protein L33,Ribosomal protein L33 OS
dctA	P0A830	C	C4-dicarboxylate transport protein,Aerobic C4-dicarboxylate transport protein,C4-dicarboxylate transporter DctA,Sodium:dicarboxylate symporter family OS
fucI	P69922	G	L-fucose isomerase,L-fucose isomerase,L-fucose isomerase,L-fucose isomerase and related proteins,L-fucose isomerase,L-fucose isomerase, first N-terminal domain OS
hcrA_1	O33819	C	selenate reductase subunit YgfN,4-hydroxybenzoyl-CoA reductase subunit alpha,putative hypoxanthine oxidase,Aerobic-type carbon monoxide dehydrogenase, small subunit CoxS/CutS homologs,probable selenate reductase, molybdenum-binding subunit,Molybdopterin-binding domain of aldehyde dehydrogenase OS
srlD	P05707	G	sorbitol-6-phosphate 2-dehydrogenase (glucitol-6-phosphate dehydrogenase),Sorbitol-6-phosphate 2-dehydrogenase,sorbitol-6-phosphate dehydrogenase,Uncharacterized conserved protein,rhamnulose-1-phosphate aldolase/alcohol dehydrogenase,short chain dehydrogenase OS
dhaK	P76015	G	PTS-dependent dihydroxyacetone kinase, dihydroxyacetone-binding subunit,PTS-dependent dihydroxyacetone kinase, dihydroxyacetone-binding subunit dhaK,dihydroxyacetone kinase subunit DhaK,Transcriptional regulator, contains sigma factor-related N-terminal domain,dihydroxyacetone kinase, DhaK subunit,Dak1 domain OS
nanK	P45425	G	putative transcriptional regulator,N-acetylmannosamine kinase,N-acetylmannosamine kinase,Predicted phosphosugar isomerases,ROK family protein (putative glucokinase),ROK family OS
yfcZ	P32162	S	protein YfcZ,hypothetical protein,hypothetical protein,conserved hypothetical protein,Protein of unknown function (DUF406) OS
acs	P27550	I	acetyl-coenzyme A synthetase,Acetyl-coenzyme A synthetase,acetyl-CoA synthetase,Uncharacterized protein conserved in bacteria,acetate--CoA ligase,AMP-binding enzyme OS
sbp	P0AG78	P	sulfate-binding protein (sulfate starvation-induced protein 2),Sulfate starvation-induced protein 2,sulfate transporter subunit,ABC-type sulfate transport system, periplasmic component,sulfate ABC transporter, sulfate-binding protein,Bacterial extracellular solute-binding protein OS
ygiS	Q46863	E	binding protein,Putative binding protein ygiS precursor,putative ABC transporter periplasmic-binding protein,ABC-type oligopeptide transport system, periplasmic component,nickel ABC transporter, nickel/metallophore periplasmic binding protein,Bacterial extracellular solute-binding proteins, family 5 Middle OS
hha	P0ACE3	S	hemolysin expression-modulating protein,Hemolysin expression-modulating protein Hha,gene expression modulator,Haemolysin expression modulating protein OS
dppA_1	P23847	E	dipeptide ABC transporter, substrate-binding protein,Dipeptide-binding protein,antimicrobial peptide ABC transporter periplasmic binding protein SapA,ABC-type oligopeptide transport system, periplasmic component,nickel ABC transporter, nickel/metallophore periplasmic binding protein,Bacterial extracellular solute-binding proteins, family 5 Middle OS
garR_1	P0ABQ2	I	tartronate semialdehyde reductase,2-hydroxy-3-oxopropionate reductase,tartronate semialdehyde reductase,Uncharacterized protein conserved in bacteria,2-hydroxy-3-oxopropionate reductase,NAD binding domain of 6-phosphogluconate dehydrogenase OS
glnH	P0AEQ3	E	glutamine ABC transporter, substrate-binding protein,Glutamine-binding periplasmic protein precursor,glutamine ABC transporter periplasmic protein,Response regulator containing a CheY-like receiver domain and a GGDEF domain,lysine-arginine-ornithine-binding periplasmic protein,Bacterial extracellular solute-binding proteins, family 3 OS
fbp	P0A993	G	fructose-1,6-bisphosphatase,Fructose-1,6-bisphosphatase class 1,fructose-1,6-bisphosphatase,Fructose-1-6-bisphosphatase OS
fumA	P0AC33	C	class I fumarate hydratase,Fumarate hydratase class I, aerobic,fumarate hydratase FumA,Tartrate dehydratase beta subunit/Fumarate hydratase class I, C-terminal domain,hydrolyase, tartrate beta subunit/fumarate domain protein, Fe-S type,Fumarate hydratase (Fumerase) OS
sucC	P0A836	C	succinyl-CoA synthetase beta chain with ATP-grasp domain,Succinyl-CoA ligase [ADP-forming] subunit beta,succinyl-CoA synthetase subunit beta,Succinyl-CoA synthetase, beta subunit,succinate-CoA ligase, beta subunit,ATP-grasp domain OS
sucA	P0AFG3	C	2-oxoglutarate dehydrogenase E1 component,2-oxoglutarate dehydrogenase E1 component,2-oxoglutarate dehydrogenase E1 component,oxoglutarate dehydrogenase (succinyl-transferring), E1 component,Transketolase, pyrimidine binding domain OS
dadX	P06191	M	alanine racemase, catabolic,Alanine racemase, catabolic,alanine racemase,Uncharacterized protein conserved in bacteria,alanine racemase,Alanine racemase, N-terminal domain OS
NA	PF06062.5	S	hypothetical protein,Uncharacterised protein family (UPF0231) OS
maeB	P76558	C	NADP-dependent malic enzyme,NADP-dependent malic enzyme,bifunctional malic enzyme oxidoreductase/phosphotransacetylase,phosphate acetyltransferase,Phosphate acetyl/butaryl transferase OS
dcuA	P0ABN5	O	anaerobic C4-dicarboxylate transporter,Anaerobic C4-dicarboxylate transporter DcuA,anaerobic C4-dicarboxylate transporter,Thiol:disulfide interchange protein,transporter, anaerobic C4-dicarboxylate uptake (Dcu) family,Anaerobic c4-dicarboxylate membrane transporter OS
katG	P13029	P	peroxidase/catalase HPI,Catalase-peroxidase,catalase/hydroperoxidase HPI(I),catalase/peroxidase HPI,Peroxidase OS
sdhA	P0AC41	C	succinate dehydrogenase flavoprotein subunit,Succinate dehydrogenase flavoprotein subunit,succinate dehydrogenase flavoprotein subunit,Aspartate oxidase,succinate dehydrogenase, flavoprotein subunit,FAD binding domain OS
asnA	P00963	E	aspartate--ammonia ligase (asparagine synthetase A),Aspartate--ammonia ligase,asparagine synthetase AsnA,aspartate--ammonia ligase,Aspartate-ammonia ligase OS
glpF	P0AER0	G	glycerol uptake facilitator protein,Aquaglyceroporin,aquaporin Z,MIP family channel proteins,Major intrinsic protein OS
mglA	P0AAG8	G	galactose/methyl galactoside ABC transporter, ATP-binding protein,Galactose/methyl galactoside import ATP-binding protein MglA,galactose/methyl galaxtoside transporter ATP-binding protein,Predicted periplasmic lipoprotein,D-xylose ABC transporter, ATP-binding protein,ABC transporter OS
pstA	P07654	P	phosphate ABC transporter permease,Phosphate transport system permease protein pstA,phosphate transporter permease subunit PtsA,ABC-type phosphate transport system, permease component,phosphate ABC transporter, permease protein PstA,Binding-protein-dependent transport system inner membrane component OS
sucB	P0AFG6	C	dihydrolipoamide succinyltransferase component (E2),Dihydrolipoyllysine-residue succinyltransferase component of 2-oxoglutarate dehydrogenase complex,dihydrolipoamide succinyltransferase,Acetyl/propionyl-CoA carboxylase, alpha subunit,dihydrolipoyllysine-residue succinyltransferase, E2 component of oxoglutarate dehydrogenase (succinyl-transferring) complex,2-oxoacid dehydrogenases acyltransferase…
deaD	P0A9P6	L	ATP-dependent RNA helicase (DEAD-box protein),Cold-shock DEAD box protein A,ATP-dependent RNA helicase DeaD,Predicted transporter component,ATP-dependent DNA helicase RecQ,DEAD/DEAH box helicase OS
rbsB	P02925	G	D-ribose transporter subunit RbsB,D-ribose-binding periplasmic protein precursor,D-ribose transporter subunit RbsB,ABC-type sugar transport system, periplasmic component,D-xylose ABC transporter, D-xylose-binding protein,Periplasmic binding proteins and sugar binding domain of LacI family OS
gltJ	P0AFT2	E	glutamate/aspartate transport system permease,Inner membrane amino-acid ABC transporter permease protein yecS,glutamate/aspartate transport system permease GltK,ABC-type amino acid transport system, permease component,ectoine/hydroxyectoine ABC transporter, permease protein EhuC,Binding-protein-dependent transport system inner membrane component OS
frdD	P0A8Q3	C	fumarate reductase subunit D,Fumarate reductase 13 kDa hydrophobic protein,fumarate reductase subunit D,Fumarate reductase subunit D OS
srlE	P56580	G	glucitol/sorbitol-specific PTS system EIIB component,Glucitol/sorbitol-specific phosphotransferase enzyme IIB component,Phosphotransferase system sorbitol-specific component IIBC,PTS system, glucitol/sorbitol-specific, IIBC component,Sorbitol phosphotransferase enzyme II N-terminus OS
dadA	P40875	E	D-amino acid dehydrogenase small subunit,Sarcosine oxidase subunit beta,D-amino acid dehydrogenase small subunit,Glycine cleavage system T protein (aminomethyltransferase),glycine oxidase ThiO,FAD dependent oxidoreductase OS
gltA	P0ABH7	C	citrate synthase,Citrate synthase,type II citrate synthase,citrate (Si)-synthase,Citrate synthase OS
putA	P09546	E	trifunctional transcriptional regulator/proline dehydrogenase/pyrroline-5-carboxylate dehydrogenase,Bifunctional protein putA,trifunctional transcriptional regulator/proline dehydrogenase/pyrroline-5-carboxylate dehydrogenase,Delta 1-pyrroline-5-carboxylate dehydrogenase,delta-1-pyrroline-5-carboxylate dehydrogenase,Proline dehydrogenase OS
oppA	P23843	E	periplasmic oligopeptide-binding protein,Periplasmic oligopeptide-binding protein precursor,oligopeptide ABC transporter substrate-binding protein OppA,ABC-type oligopeptide transport system, periplasmic component,nickel ABC transporter, nickel/metallophore periplasmic binding protein,Bacterial extracellular solute-binding proteins, family 5 Middle OS
pdhR_1	P0ACL9	K	Transcriptional regulator protein,Pyruvate dehydrogenase complex repressor,transcriptional regulator PdhR,Transcriptional regulators,phosphonate metabolism transcriptional regulator PhnF,Bacterial regulatory proteins, gntR family OS
aldA	P25553	C	aldehyde dehydrogenase A,Lactaldehyde dehydrogenase,aldehyde dehydrogenase A,Delta 1-pyrroline-5-carboxylate dehydrogenase,succinate-semialdehyde dehydrogenase,Aldehyde dehydrogenase family OS
aceE	P0AFG8	C	pyruvate dehydrogenase E1 component,Pyruvate dehydrogenase E1 component,pyruvate dehydrogenase subunit E1,Pyruvate dehydrogenase complex, dehydrogenase (E1) component,pyruvate dehydrogenase (acetyl-transferring), homodimeric type,Transketolase, thiamine diphosphate binding domain OS
cpdB	P08331	F	bifunctional 2',3'-cyclic nucleotide 2'-phosphodiesterase/3'-nucleotidase periplasmic protein,2',3'-cyclic-nucleotide 2'-phosphodiesterase/3'-nucleotidase precursor,bifunctional 2',3'-cyclic nucleotide 2'-phosphodiesterase/3'-nucleotidase periplasmic precursor protein,2',3'-cyclic-nucleotide 2'-phosphodiesterase,5'-nucleotidase, C-terminal domain OS
NA	PF02325.11	S	membrane protein YggT,YGGT family OS
aceF	P06959	C	dihydrolipoamide acetyltransferase component (E2) of pyruvate dehydrogenase,Dihydrolipoyllysine-residue acetyltransferase component of pyruvate dehydrogenase complex,pyruvate dehydrogenase dihydrolipoyltransacetylase,Acetyl/propionyl-CoA carboxylase, alpha subunit,dihydrolipoyllysine-residue acetyltransferase,2-oxoacid dehydrogenases acyltransferase (catalytic domain) OS
rihA	P41409	F	pyrimidine-specific ribonucleoside hydrolase (cytidine/uridine-specific hydrolase),Pyrimidine-specific ribonucleoside hydrolase rihA,ribonucleoside hydrolase 1,Inosine-uridine preferring nucleoside hydrolase OS
cysH	P17854	P	phosphoadenosine phosphosulfate reductase,Phosphoadenosine phosphosulfate reductase,phosphoadenosine phosphosulfate reductase,Uncharacterized protein conserved in bacteria,phosphoadenosine phosphosulfate reductase,Phosphoadenosine phosphosulfate reductase family OS
vipB	P27830	M	VI polysaccharide biosynthesis protein vipB/tviC,dTDP-glucose 4,6-dehydratase 2,Vi polysaccharide biosynthesis protein TviC,Putative NADH-flavin reductase,dTDP-glucose 4,6-dehydratase,NAD dependent epimerase/dehydratase family OS

## Sheet: Sig. Proteins 5
58 common proteins between "Growth-regulated" and 75-minute mock v 75-minute infected sets (= time and phage impacted)
Gene	Identifier	Fold change (75min mock / 0min mock)	Sig. diff. (+): 75min mock v 0min mock	Fold change (75min infected / 0min infected)	Sig. diff. (+): 75min infected v 0min infected	Fold change (75min mock / 75min infected)	Sig. diff. (+): 75min mock v 75min infected	Description
pspE	P23857	2.29198	+	0.997632		2.17589	+	phage shock protein E (rhodanase-like protein),Thiosulfate sulfurtransferase PspE precursor,thiosulfate:cyanide sulfurtransferase,Uncharacterized conserved protein,phage shock operon rhodanese PspE,Rhodanese-like domain OSEschericia coli (strain C122) GN
ppsA	P23538	2.84405	+	1.28164	+	2.12794	+	phosphoenolpyruvate synthase,Phosphoenolpyruvate synthase,phosphoenolpyruvate synthase,Uncharacterized protein conserved in bacteria,phosphoenolpyruvate synthase,Pyruvate phosphate dikinase, PEP/pyruvate binding domain OSEschericia coli (strain C122) GN
garR_1	P0ABQ2	2.23418	+	1.15539		2.08893	+	tartronate semialdehyde reductase,2-hydroxy-3-oxopropionate reductase,tartronate semialdehyde reductase,Uncharacterized protein conserved in bacteria,2-hydroxy-3-oxopropionate reductase,NAD binding domain of 6-phosphogluconate dehydrogenase OSEschericia coli (strain C122) GN
yhcJ	P0A761	3.56392	+	1.73647	+	2.06981	+	N-acetylmannosamine-6-phosphate 2-epimerase,Putative N-acetylmannosamine-6-phosphate 2-epimerase,N-acetylmannosamine-6-phosphate 2-epimerase,Putative N-acetylmannosamine-6-phosphate epimerase OSEschericia coli (strain C122) GN
dppA_1	P23847	1.82326	+	0.878842		2.01843	+	dipeptide ABC transporter, substrate-binding protein,Dipeptide-binding protein,antimicrobial peptide ABC transporter periplasmic binding protein SapA,ABC-type oligopeptide transport system, periplasmic component,nickel ABC transporter, nickel/metallophore periplasmic binding protein,Bacterial extracellular solute-binding proteins, family 5 Middle OSEschericia coli (strain C122) GN
ydeN	O69787	1.76764	+	0.903058		1.93707	+	sulfatase ydeN,Choline-sulfatase,arylsulfatase,Phosphoglycerol transferase and related proteins, alkaline phosphatase superfamily,choline-sulfatase,Sulfatase OSEschericia coli (strain C122) GN
malE	P0AEX9	2.42851	+	1.19795		1.87425	+	maltose transport system, substrate-binding protein,Maltodextrin-binding protein,maltose ABC transporter periplasmic protein,Maltose-binding periplasmic proteins/domains,carbohydrate ABC transporter substrate-binding protein, CPR_0540 family,Bacterial extracellular solute-binding protein OSEschericia coli (strain C122) GN
sbp	P0AG78	1.6726	+	0.812507		1.86734	+	sulfate-binding protein (sulfate starvation-induced protein 2),Sulfate starvation-induced protein 2,sulfate transporter subunit,ABC-type sulfate transport system, periplasmic component,sulfate ABC transporter, sulfate-binding protein,Bacterial extracellular solute-binding protein OSEschericia coli (strain C122) GN
gcvT	P27248	1.85162	+	1.02758		1.81685	+	aminomethyltransferase (glycine cleavage system protein),Aminomethyltransferase,glycine cleavage system aminomethyltransferase T,Glycine cleavage system T protein (aminomethyltransferase),glycine cleavage system T protein,Aminomethyltransferase folate-binding domain OSEschericia coli (strain C122) GN
glnH	P0AEQ3	1.57089	+	0.793999		1.79038	+	glutamine ABC transporter, substrate-binding protein,Glutamine-binding periplasmic protein precursor,glutamine ABC transporter periplasmic protein,Response regulator containing a CheY-like receiver domain and a GGDEF domain,lysine-arginine-ornithine-binding periplasmic protein,Bacterial extracellular solute-binding proteins, family 3 OSEschericia coli (strain C122) GN
ygiS	Q46863	2.09594	+	1.20333		1.78793	+	binding protein,Putative binding protein ygiS precursor,putative ABC transporter periplasmic-binding protein,ABC-type oligopeptide transport system, periplasmic component,nickel ABC transporter, nickel/metallophore periplasmic binding protein,Bacterial extracellular solute-binding proteins, family 5 Middle OSEschericia coli (strain C122) GN
mglB	P0AEE5	1.76127	+	0.88621		1.77972	+	D-galactose ABC transporter, substrate-binding protein,D-galactose/ D-glucose-binding protein,methyl-galactoside ABC transporter galactose-binding periplasmic protein MglB,ABC-type sugar transport system, periplasmic component,D-xylose ABC transporter, D-xylose-binding protein,Periplasmic binding proteins and sugar binding domain of LacI family OSEschericia coli (strain C122) GN
rbsK	P0A9J6	1.52914	+	0.948479		1.71487	+	ribokinase,Ribokinase,ribokinase,Uncharacterized protein conserved in bacteria,ribokinase,pfkB family carbohydrate kinase OSEschericia coli (strain C122) GN
malM	PRK10564	2.80875	+	1.70811	+	1.66163	+	maltose regulon periplasmic protein,maltose regulon periplasmic protein,Maltose operon periplasmic protein precursor (MalM) OSEschericia coli (strain C122) GN
carB	P00968	3.17681	+	1.96805	+	1.65938	+	carbamoyl-phosphate synthase large subunit,Carbamoyl-phosphate synthase large chain,carbamoyl phosphate synthase large subunit,Carbamoylphosphate synthase small subunit,carbamoyl-phosphate synthase, large subunit,Carbamoyl-phosphate synthase L chain, ATP binding domain OSEschericia coli (strain C122) GN
sucC	P0A836	1.8258	+	1.00617		1.63589	+	succinyl-CoA synthetase beta chain with ATP-grasp domain,Succinyl-CoA ligase [ADP-forming] subunit beta,succinyl-CoA synthetase subunit beta,Succinyl-CoA synthetase, beta subunit,succinate-CoA ligase, beta subunit,ATP-grasp domain OSEschericia coli (strain C122) GN
sucD	P0AGE9	1.7124	+	1.00533		1.61856	+	succinyl-CoA ligase subunit alpha,Succinyl-CoA ligase [ADP-forming] subunit alpha,succinyl-CoA synthetase subunit alpha,Succinyl-CoA synthetase, alpha subunit,succinate-CoA ligase, alpha subunit,CoA binding domain OSEschericia coli (strain C122) GN
fumA	P0AC33	1.65149	+	1.02535		1.61362	+	class I fumarate hydratase,Fumarate hydratase class I, aerobic,fumarate hydratase FumA,Tartrate dehydratase beta subunit/Fumarate hydratase class I, C-terminal domain,hydrolyase, tartrate beta subunit/fumarate domain protein, Fe-S type,Fumarate hydratase (Fumerase) OSEschericia coli (strain C122) GN
oppA	P23843	1.35119	+	0.777421		1.60425	+	periplasmic oligopeptide-binding protein,Periplasmic oligopeptide-binding protein precursor,oligopeptide ABC transporter substrate-binding protein OppA,ABC-type oligopeptide transport system, periplasmic component,nickel ABC transporter, nickel/metallophore periplasmic binding protein,Bacterial extracellular solute-binding proteins, family 5 Middle OSEschericia coli (strain C122) GN
acpP	P0A6A8	1.83803	+	1.0966		1.59418	+	acyl carrier protein,Fatty acid synthase acyl carrier protein,acyl carrier protein,Acyl carrier protein,acyl carrier protein,Phosphopantetheine attachment site OSEschericia coli (strain C122) GN
rbsB	P02925	1.34724	+	0.833596		1.59019	+	D-ribose transporter subunit RbsB,D-ribose-binding periplasmic protein precursor,D-ribose transporter subunit RbsB,ABC-type sugar transport system, periplasmic component,D-xylose ABC transporter, D-xylose-binding protein,Periplasmic binding proteins and sugar binding domain of LacI family OSEschericia coli (strain C122) GN
malP	P00490	2.11058	+	1.40925		1.56805	+	maltodextrin phosphorylase,Maltodextrin phosphorylase,maltodextrin phosphorylase,glycogen/starch/alpha-glucan phosphorylases,Carbohydrate phosphorylase OSEschericia coli (strain C122) GN
mdh	P61889	1.63919	+	1.03442		1.56016	+	malate dehydrogenase,Malate dehydrogenase,malate dehydrogenase,malate dehydrogenase, NAD-dependent,lactate/malate dehydrogenase, NAD binding domain OSEschericia coli (strain C122) GN
cpdB	P08331	1.34127	+	0.921165		1.5486	+	bifunctional 2',3'-cyclic nucleotide 2'-phosphodiesterase/3'-nucleotidase periplasmic protein,2',3'-cyclic-nucleotide 2'-phosphodiesterase/3'-nucleotidase precursor,bifunctional 2',3'-cyclic nucleotide 2'-phosphodiesterase/3'-nucleotidase periplasmic precursor protein,2',3'-cyclic-nucleotide 2'-phosphodiesterase,5'-nucleotidase, C-terminal domain OSEschericia coli (strain C122) GN
nrdD	P28903	2.05199	+	1.2745		1.54196	+	anaerobic ribonucleoside-triphosphate reductase,Anaerobic ribonucleoside-triphosphate reductase,anaerobic ribonucleoside triphosphate reductase,anaerobic ribonucleoside-triphosphate reductase,Glycine radical OSEschericia coli (strain C122) GN
gcvH	P0A6T9	1.32119	+	0.977395		1.51113	+	glycine cleavage system protein H,Glycine cleavage system H protein,glycine cleavage system protein H,Glycine cleavage system H protein (lipoate-binding),glycine cleavage system H protein,Glycine cleavage H-protein OSEschericia coli (strain C122) GN
gcvP	P33195	1.7379	+	1.13292		1.51027	+	glycine dehydrogenase,Glycine dehydrogenase [decarboxylating],glycine dehydrogenase,glycine dehydrogenase,Glycine cleavage system P-protein OSEschericia coli (strain C122) GN
nupC	P0AFF2	1.31273	+	1.93689	+	0.65389	+	nucleoside permease nupC,Nucleoside-transport system protein nupC,nucleoside transporter, NupC family,Na dependent nucleoside transporter C-terminus OSEschericia coli (strain C122) GN
treB	P36672	2.01301	+	3.03745	+	0.647578	+	trehalose-specific PTS system EIIBC component,EIIBC-Tre,PTS system trehalose(maltose)-specific transporter subunits IIBC,PTS system, trehalose-specific IIBC component,Phosphotransferase system, EIIC OSEschericia coli (strain C122) GN
yrbL	PRK10345	0.638564	+	1.12083		0.622613	+	protein,hypothetical protein,PhoP regulatory network protein YrbL OSEschericia coli (strain C122) GN
proP_3	P0C0L7	1.63755	+	2.51277	+	0.622415	+	proline/glycine betaine transporter,Proline porter II,proline/glycine betaine transporter,Arabinose efflux permease,MFS transporter, metabolite:H symporter (MHS) family protein,Sugar (and other) transporter OSEschericia coli (strain C122) GN
tcyP	P54596	0.556105	+	1.01393		0.619302	+	putative sodium:dicarboxylate symporter,Transporter of cystine tcyP,glutamate/aspartate:proton symporter,Sodium:dicarboxylate symporter family OSEschericia coli (strain C122) GN
inaA	P27294	0.45911	+	0.802519		0.605048	+	pH-inducible protein involved in stress response (putative kinase),hypothetical protein,hypothetical protein,Lipopolysaccharide kinase (Kdo/WaaP) family OSEschericia coli (strain C122) GN
gntT	P39835	2.79467	+	4.64392	+	0.584062	+	gluconate transporter, high-affinity GNT I system,Gnt-I system,high-affinity gluconate transporter,H /gluconate symporter and related permeases,transporter, gluconate:H symporter (GntP) family,GntP family permease OSEschericia coli (strain C122) GN
ydiY	COG3137	0.657239	+	1.36057		0.573536	+	putative outer membrane protein, acid-inducible,Putative salt-induced outer membrane protein,Protein of unknown function, DUF481 OSEschericia coli (strain C122) GN
zntA	P37617	0.606379	+	1.01929		0.570326	+	zinc/cadmium/mercury/lead-transporting ATPase,Lead, cadmium, zinc and mercury-transporting ATPase,zinc/cadmium/mercury/lead-transporting ATPase,Uncharacterized protein conserved in bacteria,heavy metal translocating P-type ATPase,E1-E2 ATPase OSEschericia coli (strain C122) GN
sdaC	P0AAD6	1.32789	+	2.28515	+	0.570198	+	serine transporter,Serine transporter,threonine/serine transporter TdcC,serine transporter OSEschericia coli (strain C122) GN
ylaC	P0AAS0	0.565362	+	1.12523		0.538236	+	inner membrane protein,Inner membrane protein ylaC,Extracytoplasmic function sigma factor YlaC OSEschericia coli (strain C122) GN
yjiY	P39396	1.42418	+	2.81965	+	0.527648	+	putative carbon starvation protein,Inner membrane protein YjiY,carbon starvation protein A,Carbon starvation protein, predicted membrane protein,Carbon starvation protein CstA OSEschericia coli (strain C122) GN
rpoH	P0AGB3	0.532724	+	1.09605		0.490452	+	component of RNA polymerase,Heat shock regulatory protein F33.4,RNA polymerase factor sigma-32,alternative sigma factor RpoH,Sigma-70 region 2 OSEschericia coli (strain C122) GN
lamB	Q8CVI4	1.79263	+	3.53931	+	0.478061	+	maltoporin (maltose-inducible porin),Maltose-inducible porin,maltoporin,Maltoporin (phage lambda and maltose receptor),LamB porin OSEschericia coli (strain C122) GN
lldR	P0ACL9	2.11326	+	4.69324	+	0.477476	+	DNA-binding transcriptional repressor LldR,Pyruvate dehydrogenase complex repressor,DNA-binding transcriptional repressor LldR,Transcriptional regulators,phosphonate metabolism transcriptional regulator PhnF,FCD domain OSEschericia coli (strain C122) GN
fhuA	P06971	0.62302	+	1.33108		0.473217	+	ferrichrome outer membrane transporter,Ferric hydroxamate uptake,ferrichrome outer membrane transporter,Outer membrane receptor for monomeric catechols,TonB-dependent siderophore receptor,TonB dependent receptor OSEschericia coli (strain C122) GN
tatE	P0A843	1.36422	+	3.33519	+	0.441857	+	Sec-independent protein translocase protein,Sec-independent protein translocase protein TatE,twin arginine translocase protein E,twin arginine-targeting protein translocase, TatA/E family,mttA/Hcf106 family OSEschericia coli (strain C122) GN
lpxC	P47205	0.586197	+	1.47093	+	0.436433	+	UDP-3-O-[3-hydroxymyristoyl] N-acetylglucosamine deacetylase,UDP-3-O-[3-hydroxymyristoyl] N-acetylglucosamine deacetylase,UDP-3-O-[3-hydroxymyristoyl] N-acetylglucosamine deacetylase,UDP-3-O-[3-hydroxymyristoyl] N-acetylglucosamine deacetylase,UDP-3-O-acyl N-acetylglycosamine deacetylase OSEschericia coli (strain C122) GN
fecA	P13036	0.559102	+	1.42039	+	0.409999	+	TonB-dependent receptor,Iron(III) dicitrate transport protein FecA,catecholate siderophore receptor CirA,Outer membrane cobalamin receptor protein,TonB-dependent siderophore receptor,TonB dependent receptor OSEschericia coli (strain C122) GN
gmd	P0AC88	2.21382	+	5.64034	+	0.386287	+	GDP-mannose 4,6-dehydratase,GDP-mannose 4,6-dehydratase,dTDP-glucose 4,6-dehydratase,GDP-mannose 4,6-dehydratase,NAD dependent epimerase/dehydratase family OSEschericia coli (strain C122) GN
fadL	P10384	0.427571	+	1.05388		0.38153	+	long-chain fatty acid transport protein,Outer membrane flp protein,long-chain fatty acid outer membrane transporter,Outer membrane protein transport protein (OMPP1/FadL/TodX) OSEschericia coli (strain C122) GN
ompX	P0A917	0.609615	+	2.1604	+	0.270063	+	outer membrane protein X,Outer membrane protein X precursor,outer membrane protein X,Opacity protein and related surface antigens,Enterobacterial Ail/Lom protein OSEschericia coli (strain C122) GN
ompA	P0A910	0.558987	+	2.0046	+	0.262448	+	outer membrane protein A,Outer membrane protein II*,outer membrane protein A,Outer membrane protein and related peptidoglycan-associated (lipo)proteins,peptidoglycan-associated lipoprotein,OmpA-like transmembrane domain OSEschericia coli (strain C122) GN
lpp	P69776	0.471519	+	1.88229	+	0.224761	+	murein lipoprotein,Murein-lipoprotein,murein lipoprotein,Repeated sequence found in lipoprotein LPP OSEschericia coli (strain C122) GN
aphA	P0AE22	1.17726		0.797487		1.55846	+	acid phosphatase/phosphotransferase,Class B acid phosphatase precursor,acid phosphatase/phosphotransferase,Acid phosphatase (class B),HAD phosphatase, family IIIB,HAD superfamily, subfamily IIIB (Acid phosphatase) OSEschericia coli (strain C122) GN
aspA	P0AC38	1.19929		0.772367	+	1.52984	+	aspartate ammonia-lyase,Aspartate ammonia-lyase,aspartate ammonia-lyase,Fumarase,aspartate ammonia-lyase,Lyase OSEschericia coli (strain C122) GN
ybfA	PF10725.3	0.803257		1.14512		0.549245	+	protein,Protein of unknown function (DUF2517) OSEschericia coli (strain C122) GN
pstA	P07654	0.938566		1.80944	+	0.527648	+	phosphate ABC transporter permease,Phosphate transport system permease protein pstA,phosphate transporter permease subunit PtsA,ABC-type phosphate transport system, permease component,phosphate ABC transporter, permease protein PstA,Binding-protein-dependent transport system inner membrane component OSEschericia coli (strain C122) GN
dcuA	P0ABN5	1.74933		3.38386	+	0.494343	+	anaerobic C4-dicarboxylate transporter,Anaerobic C4-dicarboxylate transporter DcuA,anaerobic C4-dicarboxylate transporter,Thiol:disulfide interchange protein,transporter, anaerobic C4-dicarboxylate uptake (Dcu) family,Anaerobic c4-dicarboxylate membrane transporter OSEschericia coli (strain C122) GN
vipB	P27830	0.664091		2.131		0.350531	+	VI polysaccharide biosynthesis protein vipB/tviC,dTDP-glucose 4,6-dehydratase 2,Vi polysaccharide biosynthesis protein TviC,Putative NADH-flavin reductase,dTDP-glucose 4,6-dehydratase,NAD dependent epimerase/dehydratase family OSEschericia coli (strain C122) GN
NA	Hypothetical25086	1.52414		4.28846	+	0.333765	+	Hypothetical protein OSEschericia coli (Strain C122)

## Sheet: Sig. Proteins 6
309 significant proteins (75-minute mock vs. 75-minute infected)
Gene	Identifier	Fold change (75min mock / 75min infected)	Description
yqjC	P42616	2.71676	protein YqjC precursor,hypothetical protein,Protein of unknown function (DUF1090) OS
gloA	P0AC81	2.3707	glyoxalase I,Lactoylglutathione lyase,glyoxalase I,Predicted enzyme related to lactoylglutathione lyase,lactoylglutathione lyase,Glyoxalase/Bleomycin resistance protein/Dioxygenase superfamily OS
pspE	P23857	2.17589	phage shock protein E (rhodanase-like protein),Thiosulfate sulfurtransferase PspE precursor,thiosulfate:cyanide sulfurtransferase,Uncharacterized conserved protein,phage shock operon rhodanese PspE,Rhodanese-like domain OS
ppsA	P23538	2.12794	phosphoenolpyruvate synthase,Phosphoenolpyruvate synthase,phosphoenolpyruvate synthase,Uncharacterized protein conserved in bacteria,phosphoenolpyruvate synthase,Pyruvate phosphate dikinase, PEP/pyruvate binding domain OS
garR_1	P0ABQ2	2.08893	tartronate semialdehyde reductase,2-hydroxy-3-oxopropionate reductase,tartronate semialdehyde reductase,Uncharacterized protein conserved in bacteria,2-hydroxy-3-oxopropionate reductase,NAD binding domain of 6-phosphogluconate dehydrogenase OS
yhcJ	P0A761	2.06981	N-acetylmannosamine-6-phosphate 2-epimerase,Putative N-acetylmannosamine-6-phosphate 2-epimerase,N-acetylmannosamine-6-phosphate 2-epimerase,Putative N-acetylmannosamine-6-phosphate epimerase OS
dppA_1	P23847	2.01843	dipeptide ABC transporter, substrate-binding protein,Dipeptide-binding protein,antimicrobial peptide ABC transporter periplasmic binding protein SapA,ABC-type oligopeptide transport system, periplasmic component,nickel ABC transporter, nickel/metallophore periplasmic binding protein,Bacterial extracellular solute-binding proteins, family 5 Middle OS
ydeN	O69787	1.93707	sulfatase ydeN,Choline-sulfatase,arylsulfatase,Phosphoglycerol transferase and related proteins, alkaline phosphatase superfamily,choline-sulfatase,Sulfatase OS
cybC	P0ABE7	1.91784	soluble cytochrome b562,Soluble cytochrome b562 precursor,cytochrome b562,Soluble cytochrome b562,Cytochrome b562 OS
malE	P0AEX9	1.87425	maltose transport system, substrate-binding protein,Maltodextrin-binding protein,maltose ABC transporter periplasmic protein,Maltose-binding periplasmic proteins/domains,carbohydrate ABC transporter substrate-binding protein, CPR_0540 family,Bacterial extracellular solute-binding protein OS
sbp	P0AG78	1.86734	sulfate-binding protein (sulfate starvation-induced protein 2),Sulfate starvation-induced protein 2,sulfate transporter subunit,ABC-type sulfate transport system, periplasmic component,sulfate ABC transporter, sulfate-binding protein,Bacterial extracellular solute-binding protein OS
gcvT	P27248	1.81685	aminomethyltransferase (glycine cleavage system protein),Aminomethyltransferase,glycine cleavage system aminomethyltransferase T,Glycine cleavage system T protein (aminomethyltransferase),glycine cleavage system T protein,Aminomethyltransferase folate-binding domain OS
glnH	P0AEQ3	1.79038	glutamine ABC transporter, substrate-binding protein,Glutamine-binding periplasmic protein precursor,glutamine ABC transporter periplasmic protein,Response regulator containing a CheY-like receiver domain and a GGDEF domain,lysine-arginine-ornithine-binding periplasmic protein,Bacterial extracellular solute-binding proteins, family 3 OS
ygiS	Q46863	1.78793	binding protein,Putative binding protein ygiS precursor,putative ABC transporter periplasmic-binding protein,ABC-type oligopeptide transport system, periplasmic component,nickel ABC transporter, nickel/metallophore periplasmic binding protein,Bacterial extracellular solute-binding proteins, family 5 Middle OS
mglB	P0AEE5	1.77972	D-galactose ABC transporter, substrate-binding protein,D-galactose/ D-glucose-binding protein,methyl-galactoside ABC transporter galactose-binding periplasmic protein MglB,ABC-type sugar transport system, periplasmic component,D-xylose ABC transporter, D-xylose-binding protein,Periplasmic binding proteins and sugar binding domain of LacI family OS
yjbR_2	P0AF50	1.77034	putative cytoplasmic protein YjbR,hypothetical protein,hypothetical protein,Uncharacterized protein conserved in bacteria,Protein of unknown function (DUF419) OS
ycdC	P0ACU2	1.74996	transcriptional regulator YcdC,Rut operon repressor,HTH-type transcriptional regulator RutR,pyrimidine utilization regulatory protein R,YcdC-like protein, C-terminal region OS
rbsK	P0A9J6	1.71487	ribokinase,Ribokinase,ribokinase,Uncharacterized protein conserved in bacteria,ribokinase,pfkB family carbohydrate kinase OS
ssb	P0AGE0	1.66976	single-strand binding protein,Helix-destabilizing protein,single-stranded DNA-binding protein,single-stranded DNA-binding protein,Single-strand binding protein family OS
malM	PRK10564	1.66163	maltose regulon periplasmic protein,maltose regulon periplasmic protein,Maltose operon periplasmic protein precursor (MalM) OS
carB	P00968	1.65938	carbamoyl-phosphate synthase large subunit,Carbamoyl-phosphate synthase large chain,carbamoyl phosphate synthase large subunit,Carbamoylphosphate synthase small subunit,carbamoyl-phosphate synthase, large subunit,Carbamoyl-phosphate synthase L chain, ATP binding domain OS
yebY	PF10709.3	1.6534	protein,Protein of unknown function (DUF2511) OS
sucC	P0A836	1.63589	succinyl-CoA synthetase beta chain with ATP-grasp domain,Succinyl-CoA ligase [ADP-forming] subunit beta,succinyl-CoA synthetase subunit beta,Succinyl-CoA synthetase, beta subunit,succinate-CoA ligase, beta subunit,ATP-grasp domain OS
hisI	Q81G00	1.62807	histidine biosynthesis bifunctional protein [includes phosphoribosyl-AMP cyclohydrolase;phosphoribosyl-ATP pyrophosphatase],Phosphoribosyl-ATP pyrophosphatase,bifunctional phosphoribosyl-AMP cyclohydrolase/phosphoribosyl-ATP pyrophosphatase protein,Phosphoribosyl-AMP cyclohydrolase,phosphoribosyl-ATP diphosphatase,Phosphoribosyl-AMP cyclohydrolase OS
glcG	PRK09732	1.62552	protein GlcG,hypothetical protein,Domain of unknown function (DUF336) OS
sucD	P0AGE9	1.61856	succinyl-CoA ligase subunit alpha,Succinyl-CoA ligase [ADP-forming] subunit alpha,succinyl-CoA synthetase subunit alpha,Succinyl-CoA synthetase, alpha subunit,succinate-CoA ligase, alpha subunit,CoA binding domain OS
fumA	P0AC33	1.61362	class I fumarate hydratase,Fumarate hydratase class I, aerobic,fumarate hydratase FumA,Tartrate dehydratase beta subunit/Fumarate hydratase class I, C-terminal domain,hydrolyase, tartrate beta subunit/fumarate domain protein, Fe-S type,Fumarate hydratase (Fumerase) OS
oppA	P23843	1.60425	periplasmic oligopeptide-binding protein,Periplasmic oligopeptide-binding protein precursor,oligopeptide ABC transporter substrate-binding protein OppA,ABC-type oligopeptide transport system, periplasmic component,nickel ABC transporter, nickel/metallophore periplasmic binding protein,Bacterial extracellular solute-binding proteins, family 5 Middle OS
acpP	P0A6A8	1.59418	acyl carrier protein,Fatty acid synthase acyl carrier protein,acyl carrier protein,Acyl carrier protein,acyl carrier protein,Phosphopantetheine attachment site OS
purD	P15640	1.5919	phosphoribosylglycineamide synthetase,Phosphoribosylamine--glycine ligase,phosphoribosylamine--glycine ligase,Phosphoribosylamine-glycine ligase,phosphoribosylamine--glycine ligase,Phosphoribosylglycinamide synthetase, ATP-grasp (A) domain OS
elaA	P0A0M6	1.59046	putative acyltransferase with acyl-CoA N-acyltransferase domain,hypothetical protein,putative acyltransferase,Acetyltransferase (GNAT) family OS
rbsB	P02925	1.59019	D-ribose transporter subunit RbsB,D-ribose-binding periplasmic protein precursor,D-ribose transporter subunit RbsB,ABC-type sugar transport system, periplasmic component,D-xylose ABC transporter, D-xylose-binding protein,Periplasmic binding proteins and sugar binding domain of LacI family OS
yifE	P0ADN2	1.58995	protein YifE,hypothetical protein,hypothetical protein,Uncharacterized protein conserved in bacteria,Protein of unknown function, DUF OS
yaeH	PRK13677	1.5754	putative structural protein,hypothetical protein,Protein of unknown function (DUF3461) OS
rihC	P22564	1.56908	nonspecific ribonucleoside hydrolase (purine/pyrimidine ribonucleoside hydrolase),Non-specific ribonucleoside hydrolase rihC,ribonucleoside hydrolase RihC,Inosine-uridine preferring nucleoside hydrolase OS
malP	P00490	1.56805	maltodextrin phosphorylase,Maltodextrin phosphorylase,maltodextrin phosphorylase,glycogen/starch/alpha-glucan phosphorylases,Carbohydrate phosphorylase OS
mdh	P61889	1.56016	malate dehydrogenase,Malate dehydrogenase,malate dehydrogenase,malate dehydrogenase, NAD-dependent,lactate/malate dehydrogenase, NAD binding domain OS
yoaB	P37552	1.55852	putative translation initiation inhibitor,Enamine/imine deaminase,putative endoribonuclease L-PSP,putative endoribonuclease L-PSP,Endoribonuclease L-PSP OS
aphA	P0AE22	1.55846	acid phosphatase/phosphotransferase,Class B acid phosphatase precursor,acid phosphatase/phosphotransferase,Acid phosphatase (class B),HAD phosphatase, family IIIB,HAD superfamily, subfamily IIIB (Acid phosphatase) OS
cpdB	P08331	1.5486	bifunctional 2',3'-cyclic nucleotide 2'-phosphodiesterase/3'-nucleotidase periplasmic protein,2',3'-cyclic-nucleotide 2'-phosphodiesterase/3'-nucleotidase precursor,bifunctional 2',3'-cyclic nucleotide 2'-phosphodiesterase/3'-nucleotidase periplasmic precursor protein,2',3'-cyclic-nucleotide 2'-phosphodiesterase,5'-nucleotidase, C-terminal domain OS
nrdD	P28903	1.54196	anaerobic ribonucleoside-triphosphate reductase,Anaerobic ribonucleoside-triphosphate reductase,anaerobic ribonucleoside triphosphate reductase,anaerobic ribonucleoside-triphosphate reductase,Glycine radical OS
icdA	P08200	1.53677	isocitrate dehydrogenase,Isocitrate dehydrogenase [NADP],isocitrate dehydrogenase,isocitrate dehydrogenase, NADP-dependent,Isocitrate/isopropylmalate dehydrogenase OS
accB	P0ABD8	1.532	biotin carboxyl carrier protein of acetyl-CoA carboxylase,Biotin carboxyl carrier protein of acetyl-CoA carboxylase,acetyl-CoA carboxylase biotin carboxyl carrier protein subunit,Biotin carboxyl carrier protein,acetyl-CoA carboxylase, biotin carboxyl carrier protein,Biotin-requiring enzyme OS
NA	PRK11295	1.53031	putative endonuclease,hypothetical protein,HNH endonuclease OS
aspA	P0AC38	1.52984	aspartate ammonia-lyase,Aspartate ammonia-lyase,aspartate ammonia-lyase,Fumarase,aspartate ammonia-lyase,Lyase OS
yihD	P0ADP9	1.52806	protein YihD,hypothetical protein,Protein of unknown function (DUF1040) OS
rplW	Q1R606	1.52291	50S ribosomal protein L23,50S ribosomal protein L23,50S ribosomal protein L23,Ribosomal protein L23,archaeal ribosomal protein L23,Ribosomal protein L23 OS
hmpA	P24232	1.52287	flavohemoprotein,Nitric oxide dioxygenase,bifunctional nitric oxide dioxygenase/dihydropteridine reductase 2,Uncharacterized Fe-S protein,phenylacetate-CoA oxygenase/reductase, PaaK subunit,Globin OS
pykA	P21599	1.5169	pyruvate kinase,Pyruvate kinase II,pyruvate kinase,pyruvate kinase,Pyruvate kinase, barrel domain OS
gcvH	P0A6T9	1.51113	glycine cleavage system protein H,Glycine cleavage system H protein,glycine cleavage system protein H,Glycine cleavage system H protein (lipoate-binding),glycine cleavage system H protein,Glycine cleavage H-protein OS
gcvP	P33195	1.51027	glycine dehydrogenase,Glycine dehydrogenase [decarboxylating],glycine dehydrogenase,glycine dehydrogenase,Glycine cleavage system P-protein OS
sseA	P31142	1.5099	3-mercaptopyruvate sulfurtransferase,3-mercaptopyruvate sulfurtransferase,3-mercaptopyruvate sulfurtransferase,Rhodanese-like domain OS
ydfG	P39831	1.50795	NADP-dependent L-serine/L-allo-threonine dehydrogenase,NADP-dependent 3-hydroxy acid dehydrogenase YdfG,malonic semialdehyde reductase,Outer membrane receptor for Fe3 -dicitrate,acetoacetyl-CoA reductase,short chain dehydrogenase OS
adhC	P25437	1.50472	alcohol dehydrogenase,S-(hydroxymethyl)glutathione dehydrogenase,L-threonine 3-dehydrogenase,Branched-chain amino acid aminotransferase/4-amino-4-deoxychorismate lyase,S-(hydroxymethyl)glutathione dehydrogenase/class III alcohol dehydrogenase,Alcohol dehydrogenase GroES-like domain OS
efeB	P31545	0.6666	putative peroxidase,Deferrochelatase/peroxidase EfeB precursor,Tat-translocated enzyme,Dyp-type peroxidase family OS
nuoB	P0AFC7	0.666033	NADH dehydrogenase I subunit B,NADH-quinone oxidoreductase subunit B,NADH dehydrogenase subunit B,NADH:ubiquinone oxidoreductase 49 kD subunit 7,NADH-quinone oxidoreductase, B subunit,NADH ubiquinone oxidoreductase, 20 Kd subunit OS
frdC	P0A8Q0	0.664543	fumarate reductase subunit C,Fumarate reductase 15 kDa hydrophobic protein,fumarate reductase subunit C,Fumarate reductase subunit C,Fumarate reductase subunit C OS
dacA	P0AEB2	0.664357	D-alanyl-D-alanine carboxypeptidase,D-alanyl-D-alanine carboxypeptidase dacA precursor,D-alanyl-D-alanine carboxypeptidase fraction A,D-alanyl-D-alanine carboxypeptidase OS
mscM	P0AAT4	0.664171	putative mechanosensitive ion channel protein,Miniconductance mechanosensitive channel,Mechanosensitive ion channel OS
mtlA	P00550	0.661801	PTS system subunit IIABC,EIICBA-Mtl,PTS system mannitol-specific transporter subunit IICBA,Phosphotransferase system, galactitol-specific IIB component,PTS system, mannitol-specific IIC component,Phosphoenolpyruvate-dependent sugar phosphotransferase system, EIIA 2 OS
hemH	P23871	0.661459	ferrochelatase,Ferrochelatase,ferrochelatase,Protoheme ferro-lyase (ferrochelatase),ferrochelatase,Ferrochelatase OS
yhcB	P0ADW3	0.661053	cytochrome d ubiquinol oxidase subunit III,Putative cytochrome d ubiquinol oxidase subunit 3,hypothetical protein,Protein of unknown function (DUF1043) OS
yrbF	P63386	0.659688	ABC transporter ATP-binding protein,Probable phospholipid import ATP-binding protein MlaF,putative ABC transporter ATP-binding protein YrbF,ABC-type spermidine/putrescine transport systems, ATPase components,glycine betaine/L-proline transport ATP binding subunit,ABC transporter OS
degS	P0AEE3	0.659598	protease,Serine endoprotease DegS precursor,serine endoprotease,Predicted protease with the C-terminal PDZ domain,periplasmic serine peptidase DegS,Trypsin OS
ygiB	PRK11653	0.657504	putative inner membrane protein,hypothetical protein,Protein of unknown function (DUF1190) OS
metN	P30750	0.656594	D-methionine ABC transporter ATP-binding protein,Methionine import ATP-binding protein MetN,DL-methionine transporter ATP-binding subunit,ABC-type proline/glycine betaine transport system, ATPase component,D-methionine ABC transporter, ATP-binding protein,ABC transporter OS
rnfC	Q52716	0.656216	putative transport protein,Nitrogen fixation protein rnfC,electron transport complex protein RnfC,Predicted NADH:ubiquinone oxidoreductase, subunit RnfC,electron transport complex, RnfABCDGE type, C subunit,Respiratory-chain NADH dehydrogenase 51 Kd subunit OS
macA_3	P75830	0.655631	HlyD-family secretion protein,Macrolide-specific efflux protein macA precursor,putative efflux pump membrane fusion protein,efflux pump membrane protein,HlyD family secretion protein OS
NA	PF07703.8	0.654776	putative protease inhibitor,Alpha-2-macroglobulin family N-terminal region OS
nupC	P0AFF2	0.65389	nucleoside permease nupC,Nucleoside-transport system protein nupC,nucleoside transporter, NupC family,Na dependent nucleoside transporter C-terminus OS
pntA	P07001	0.65345	NAD(P) transhydrogenase subunit alpha,NAD(P) transhydrogenase subunit alpha,NAD(P) transhydrogenase subunit alpha,NAD/NADP transhydrogenase alpha subunit,NAD(P)( ) transhydrogenase (AB-specific), alpha subunit,Alanine dehydrogenase/PNT, C-terminal domain OS
cutF	P40710	0.652751	copper homeostasis protein (lipoprotein nlpE),Copper homeostasis protein CutF,lipoprotein involved with copper homeostasis and adhesion,Uncharacterized lipoprotein NlpE involved in copper resistance OS
plsC	P26647	0.652204	1-acylglycerol-3-phosphate O-acyltransferase,1-acyl-sn-glycerol-3-phosphate acyltransferase,1-acyl-sn-glycerol-3-phosphate acyltransferase,1-acylglycerol-3-phosphate O-acyltransferases,Acyltransferase OS
rseA	P0AFX7	0.651885	sigma-E factor negative regulator,Sigma-E factor negative regulatory protein,anti-RNA polymerase sigma factor SigE,Anti sigma-E protein RseA, N-terminal domain OS
atpD	P0ABB4	0.651835	ATP synthase subunit beta,ATP synthase subunit beta,F0F1 ATP synthase subunit beta,F0F1-type ATP synthase, beta subunit,ATP synthase F1, beta subunit,ATP synthase alpha/beta family, nucleotide-binding domain OS
ybbK	P0AA53	0.649824	protease, membrane anchored,hypothetical protein,FtsH protease regulator HflK,Uncharacterized protein conserved in bacteria,HflK protein,SPFH domain / Band 7 family OS
hsdR_2	Q7A801	0.648974	putative type I restriction enzyme HsdR protein,Type-1 restriction enzyme R protein,type I site-specific deoxyribonuclease, HsdR family,Type I restriction enzyme R protein N terminus (HSDR_N) OS
glpD	P13035	0.648575	aerobic glycerol-3-phosphate dehydrogenase,Aerobic glycerol-3-phosphate dehydrogenase,glycerol-3-phosphate dehydrogenase,Anaerobic glycerol-3-phosphate dehydrogenase,glycerol-3-phosphate dehydrogenase, anaerobic, A subunit,FAD dependent oxidoreductase OS
NA	PRK01254	0.647788	radical SAM superfamily protein,hypothetical protein,uncharacterized radical SAM protein YgiQ,Radical SAM N-terminal OS
dmsB_3	P18776	0.647655	anaerobic dimethyl sulfoxide reductase subunit B,DMSO reductase iron-sulfur subunit,hydrogenase 2 protein HybA,Uncharacterized Fe-S center protein,dimethylsulfoxide reductase, chain B,4Fe-4S dicluster domain OS
treB	P36672	0.647578	trehalose-specific PTS system EIIBC component,EIIBC-Tre,PTS system trehalose(maltose)-specific transporter subunits IIBC,PTS system, trehalose-specific IIBC component,Phosphotransferase system, EIIC OS
rfaJ_2	P27129	0.646831	UDP-galactose:(glucosyl) LPS alpha1,2-galactosyltransferase WaaT,Lipopolysaccharide 1,2-glucosyltransferase,lipopolysaccharide 1,3-galactosyltransferase,Glycosyl transferase family 8 OS
ccmE	P69490	0.64463	cytochrome C-type biogenesis protein,Heme chaperone CcmE,cytochrome c-type biogenesis protein CcmE,ABC-type transport system involved in cytochrome c biogenesis, ATPase component,CcmE OS
atpG	P0ABA6	0.644539	membrane-bound ATP synthase F1 sector gamma-subunit,F-ATPase gamma subunit,F0F1 ATP synthase subunit gamma,F0F1-type ATP synthase, epsilon subunit (mitochondrial delta subunit),ATP synthase F1, gamma subunit,ATP synthase OS
NA	Hypothetical25607	0.644448	Hypothetical protein OS
yajR	P77726	0.644441	transport protein YajR,Inner membrane transport protein yajR,bicyclomycin/multidrug efflux system,Arabinose efflux permease,multidrug resistance protein,Major Facilitator Superfamily OS
rcsF	P69411	0.644267	RcsF--phosphorelay glucose and zinc sensor,hypothetical protein,outer membrane lipoprotein OS
mreC	PRK13922	0.64103	rod shape-determining protein,rod shape-determining protein MreC,rod shape-determining protein MreC,rod shape-determining protein MreC OS
nuoL	P33607	0.640177	NADH-quinone oxidoreductase subunit L,NADH-quinone oxidoreductase subunit L,NADH:ubiquinone oxidoreductase subunit L,Multisubunit Na /H antiporter, MnhB subunit,proton-translocating NADH-quinone oxidoreductase, chain L,NADH-Ubiquinone/plastoquinone (complex I), various chains OS
pntB	P0AB67	0.640143	NAD(P) transhydrogenase subunit beta,NAD(P) transhydrogenase subunit beta,pyridine nucleotide transhydrogenase,NAD/NADP transhydrogenase alpha subunit,NAD(P) transhydrogenase beta subunit OS
manZ_2	P69805	0.639676	mannose-specific PTS system EIID component,PTS system mannose-specific EIID component,PTS system mannose-specific transporter subunit IID,PTS system, mannose/fructose/sorbose family, IID component,PTS system mannose/fructose/sorbose family IID component OS
barA	P0AEC5	0.638247	two-component sensor kinase/response regulator,Signal transduction histidine-protein kinase BarA,hybrid sensory histidine kinase BarA,Uncharacterized domain of BarA-like signal transduction histidine kinases,TMAO reductase sytem sensor TorS,Uncharacterized signal transduction histidine kinase domain (DUF2222) OS
yegH	P0AEC0	0.637086	transporter,hypothetical protein,magnesium/cobalt efflux protein CorC,Putative Mg2 and Co2 transporter CorB,gliding motility-associated protein GldE,Integral membrane protein TerC family OS
NA	Hypothetical24906	0.636329	Hypothetical protein OS
lolD_1	P75957	0.634558	lipoprotein transporter ATP-binding subunit,Lipoprotein-releasing system ATP-binding protein LolD,lipoprotein transporter ATP-binding subunit,Predicted ABC-type transport system involved in lysophospholipase L1 biosynthesis, ATPase component,lipoprotein releasing system, ATP-binding protein,ABC transporter OS
lgt	P60955	0.632653	prolipoprotein diacylglyceryl transferase,Prolipoprotein diacylglyceryl transferase,prolipoprotein diacylglyceryl transferase,prolipoprotein diacylglyceryl transferase,Prolipoprotein diacylglyceryl transferase OS
emrA	P0AFV0	0.632095	multidrug resistance protein A,Inner membrane protein yibH,multidrug efflux system protein EmrA,efflux pump membrane protein,HlyD family secretion protein OS
atpC	P0A6E6	0.631087	membrane-bound ATP synthase,F-ATPase epsilon subunit,F0F1 ATP synthase subunit epsilon,F0F1-type ATP synthase, epsilon subunit (mitochondrial delta subunit),ATP synthase F1, epsilon subunit,ATP synthase, Delta/Epsilon chain, beta-sandwich domain OS
yijP	P0CB39	0.629432	inner membrane protein,Phosphoethanolamine transferase CptA,hypothetical protein,Predicted membrane-associated, metal-dependent hydrolase,Sulfatase OS
atpA	Q0SYU2	0.629363	ATP synthase subunit alpha,ATP synthase subunit alpha,F0F1 ATP synthase subunit alpha,F0F1-type ATP synthase, beta subunit,ATP synthase F1, alpha subunit,ATP synthase alpha/beta family, nucleotide-binding domain OS
csrD	P13518	0.629164	putative signal transduction protein,Regulator of CsrB and CsrC decay CsrD,regulatory protein CsrD,MHYT domain (predicted integral membrane sensor domain),diguanylate cyclase (GGDEF) domain,EAL domain OS
wzzE	P0AG00	0.62914	enterobacterial common antigen (ECA) polysaccharide chain length modulation protein,Lipopolysaccharide biosynthesis protein wzzE,lipopolysaccharide biosynthesis protein WzzE,Chain length determinant protein OS
secY	P0AGA2	0.628444	preprotein translocase membrane subunit,hypothetical protein,preprotein translocase subunit SecY,Preprotein translocase subunit SecY,preprotein translocase, SecY subunit,SecY translocase OS
asmA	PRK10833	0.62778	putative outer membrane assembly protein,putative assembly protein,Uncharacterized protein involved in outer membrane biogenesis,AsmA family OS
ubiB	P0A6A0	0.627236	ubiquinone biosynthesis protein,Probable ubiquinone biosynthesis protein UbiB,putative ubiquinone biosynthesis protein UbiB,2-polyprenylphenol 6-hydroxylase,ABC1 family OS
seqA	P0AFY8	0.627128	negative modulator of initiation of replication,Negative modulator of initiation of replication,replication initiation regulator SeqA,Negative regulator of replication initiationR,SeqA protein OS
NA	Hypothetical25594	0.626042	Hypothetical protein OS
ybeD	P0A8J4	0.624924	protein YbeD,hypothetical protein,hypothetical protein,Uncharacterized conserved protein,Protein of unknown function (DUF493) OS
yeeE	P33015	0.623856	inner membrane protein,hypothetical protein,putative inner membrane protein,Predicted transporter component,putative selenium metabolism protein, YedE family,YeeE/YedE family (DUF395) OS
aas	P31119	0.623618	Aas bifunctional protein [includes: 2-acylglycerophosphoethanolamin acyltransferase;acyl[acyl-carrier-protein] synthetase,Bifunctional protein aas,bifunctional acyl-[acyl carrier protein] synthetase/2-acylglycerophosphoethanolamine acyltransferase,ABC-type sugar transport system, periplasmic component,amino acid adenylation domain,AMP-binding enzyme OS
smp	PRK14061	0.623199	Smp protein precursor,unknown domain/lipoate-protein ligase A fusion protein,Uncharacterized membrane protein affecting hemolysin expression,Bacterial virulence factor haemolysin OS
yrbL	PRK10345	0.622613	protein,hypothetical protein,PhoP regulatory network protein YrbL OS
proP_3	P0C0L7	0.622415	proline/glycine betaine transporter,Proline porter II,proline/glycine betaine transporter,Arabinose efflux permease,MFS transporter, metabolite:H symporter (MHS) family protein,Sugar (and other) transporter OS
kdtA	P44806	0.621848	3-deoxy-D-manno-octulosonic-acid transferase,3-deoxy-D-manno-octulosonic-acid transferase,3-deoxy-D-manno-octulosonic-acid transferase,Uncharacterized protein conserved in bacteria,3-Deoxy-D-manno-octulosonic-acid transferase (kdotransferase) OS
gltP	P21345	0.621453	glutamate/aspartate:proton symporter,Glutamate-aspartate carrier protein,glutamate/aspartate:proton symporter,Sodium:dicarboxylate symporter family OS
dacC	P08506	0.621378	D-alanyl-D-alanine carboxypeptidase,D-alanyl-D-alanine carboxypeptidase dacC precursor,D-alanyl-D-alanine carboxypeptidase fraction C,D-alanyl-D-alanine carboxypeptidase OS
tcyP	P54596	0.619302	putative sodium:dicarboxylate symporter,Transporter of cystine tcyP,glutamate/aspartate:proton symporter,Sodium:dicarboxylate symporter family OS
wbgP	Q7BLV3	0.619225	glycosyltransferase WbgP,Hyaluronan synthase,putative glycosyl transferase,Predicted glycosyl hydrolase,poly-beta-1,6 N-acetyl-D-glucosamine synthase,Glycosyl transferase family 2 OS
damX	P11557	0.618024	DamX protein,hypothetical protein,cell division protein DamX,Uncharacterized protein conserved in bacteria,Sporulation related domain OS
mltC	P0C960	0.617394	membrane-bound lytic murein transglycosylase C,Endo-type membrane-bound lytic murein transglycosylase A precursor,murein transglycosylase C,Domain of unknown function (DUF3393) OS
dgkA	P0ABN1	0.617302	diacylglycerol kinase,Diacylglycerol kinase,Prokaryotic diacylglycerol kinase OS
ftsX	P0AC30	0.616914	cell division protein FtsX,Cell division protein FtsX,cell division ABC transporter subunit FtsX,putative protein insertion permease FtsX,FtsX-like permease family OS
cydC	P63359	0.616306	ABC transporter ATP-binding protein/permease,Lipid A export ATP-binding/permease protein MsbA,cysteine/glutathione ABC transporter membrane/ATP-binding component,ABC-type transport system involved in cytochrome bd biosynthesis, fused ATPase and permease components,thiol reductant ABC exporter, CydC subunit,ABC transporter OS
ftsE	P0A9R7	0.616241	cell division ATP-binding membraine protein FtsE,Cell division ATP-binding protein FtsE,cell division protein FtsE,ABC-type spermidine/putrescine transport systems, ATPase components,cell division ATP-binding protein FtsE,ABC transporter OS
NA	Hypothetical25253	0.615974	Hypothetical protein OS
NA	PRK10397	0.614527	putative lipoprotein,lipoprotein OS
lolB	P61320	0.614492	outer membrane lipoprotein LolB,Outer-membrane lipoprotein lolB precursor,outer membrane lipoprotein LolB,outer membrane lipoprotein LolB,Outer membrane lipoprotein LolB OS
mdtB	P76399	0.614135	multidrug resistance protein,Multidrug transporter MdtC,multidrug efflux system subunit MdtB,RND transporter, hydrophobe/amphiphile efflux-1 (HAE1) family,AcrB/AcrD/AcrF family OS
exbD	P0ABV2	0.613259	biopolymer transport protein,Biopolymer transport protein exbD,biopolymer transport protein ExbD,TonB system transport protein ExbD,Biopolymer transport protein ExbD/TolR OS
mlaD	P64604	0.61285	phospholipid ABC transporter substrate-binding protein,Probable phospholipid ABC transporter-binding protein mlaD,virulence factor Mce family protein,mce related protein OS
yibP	P37690	0.611454	membrane protein YibP,Septal ring factor,AmiB activator,Membrane-bound metallopeptidase,Peptidase family M23 OS
wbdH	PRK15427	0.611051	putative glycosyl transferase,colanic acid biosynthesis glycosyltransferase WcaL,sugar transferase, PEP-CTERM/EpsH1 system associated,Glycosyl transferases group 1 OS
rffM	Q7A714	0.610055	UDP-N-acetyl-D-mannosaminuronic acid transferase,Putative N-acetylmannosaminyltransferase,putative UDP-N-acetyl-D-mannosaminuronic acid transferase,glycosyltransferase, WecB/TagA/CpsF family,Glycosyl transferase WecB/TagA/CpsF family OS
ydgA	P77804	0.60973	putative GTP-binding protein,hypothetical protein,hypothetical protein,Bacterial protein of unknown function (DUF945) OS
sapF	P75796	0.608079	peptide ABC transporter ATP-binding protein,Glutathione import ATP-binding protein GsiA,antimicrobial peptide ABC system ATP-binding protein SapF,ABC-type antimicrobial peptide transport system, ATPase component,nickel import ATP-binding protein NikE,ABC transporter OS
pgaC	P75905	0.607312	N-glycosyltransferase,Poly-beta-1,6-N-acetyl-D-glucosamine synthase,N-glycosyltransferase,Predicted glycosyl hydrolase,poly-beta-1,6 N-acetyl-D-glucosamine synthase,Glycosyl transferase family 2 OS
rcsD	P39838	0.607262	two-component system sensor kinase,Sensor-like histidine kinase RcsD,phosphotransfer intermediate protein in two-component regulatory system with RcsBC,Uncharacterized domain of BarA-like signal transduction histidine kinases,TMAO reductase sytem sensor TorS,Hpt domain OS
inaA	P27294	0.605048	pH-inducible protein involved in stress response (putative kinase),hypothetical protein,hypothetical protein,Lipopolysaccharide kinase (Kdo/WaaP) family OS
cdh	Q8X7A5	0.604063	CDP-diacylglycerol pyrophosphatase,CDP-diacylglycerol pyrophosphatase,CDP-diacylglycerol pyrophosphatase,CDP-diacylglycerol pyrophosphatase,CDP-diacylglycerol pyrophosphatase OS
yaeL	P0AEH1	0.601552	zinc metallopeptidase RseP,Regulator of sigma E protease,zinc metallopeptidase RseP,Translation elongation factor Ts,RIP metalloprotease RseP,Peptidase family M50 OS
narG	P09152	0.601544	respiratory nitrate reductase 1 subunit alpha,Respiratory nitrate reductase 1 alpha chain,anaerobic dimethyl sulfoxide reductase subunit A,Uncharacterized anaerobic dehydrogenase,nitrate reductase, alpha subunit,Molybdopterin oxidoreductase OS
modH	P62517	0.600315	glucosyltransferase MdoH,Glucans biosynthesis glucosyltransferase H,glucosyltransferase MdoH,Glycosyl transferase family 2 OS
cydB	P0ABK2	0.599983	cytochrome d ubiquinol oxidase subunit 2,Cytochrome d ubiquinol oxidase subunit 2,cytochrome d ubiquinol oxidase subunit 2,cytochrome d ubiquinol oxidase, subunit II,Cytochrome oxidase subunit II OS
dcrB	P0AEE1	0.599487	periplasmic protein DcrB,hypothetical protein,hypothetical protein OS
ycjX	P76046	0.598042	putative ATP-binding protein,hypothetical protein,Predicted ATPase,YcjX-like family, DUF463 OS
secD	P0AG90	0.597445	protein-export protein,hypothetical protein,preprotein translocase subunit SecD,Predicted exporter,protein-export membrane protein SecD,Protein export membrane protein OS
msbA	P60752	0.596483	lipid A export permease MsbA,Lipid A export ATP-binding/permease protein MsbA,lipid transporter ATP-binding/permease protein,ABC-type bacteriocin/lantibiotic exporters, contain an N-terminal double-glycine peptidase domain,lipid A export permease/ATP-binding protein MsbA,ABC transporter transmembrane region OS
ftsW	P0ABG4	0.595503	cell division protein FtsW,Cell division protein FtsW,cell division protein FtsW,cell division protein FtsW,Cell cycle protein OS
ispZ	P0A710	0.595112	putative intracellular septation protein,Probable intracellular septation protein A,intracellular septation protein A,Predicted membrane protein,intracellular septation protein A,Intracellular septation protein A OS
sppA	P08395	0.594948	signal peptide peptidase SppA, 67K type,Protease 4,protease 4,signal peptide peptidase SppA, 67K type,Peptidase family S49 OS
cls	P0A6H8	0.593638	cardiolipin synthetase,Cardiolipin synthase,cardiolipin synthetase,cardiolipin synthase,Phospholipase D Active site motif OS
apbE	P0AB85	0.591887	thiamine biosynthesis lipoprotein,Thiamine biosynthesis lipoprotein ApbE precursor,thiamine biosynthesis lipoprotein ApbE,ApbE family OS
hflK	P0ABC7	0.591756	HflK protein,Modulator of FtsH protease HflK,FtsH protease regulator HflK,HflK protein,SPFH domain / Band 7 family OS
yfiO	P0AC02	0.591318	outer membrane protein assembly complex subunit YfiO,hypothetical protein,outer membrane biogenesis protein BamD,DNA uptake lipoprotein,outer membrane assembly lipoprotein YfiO OS
lolE	P75958	0.590876	lipoprotein-releasing system transmembrane protein,Lipoprotein-releasing system transmembrane protein lolE,outer membrane-specific lipoprotein transporter subunit LolE,lipoprotein releasing system, transmembrane protein LolE,FtsX-like permease family OS
mlaB	P64602	0.590511	putative anti-sigma factor antagonist,Probable phospholipid ABC transporter-binding protein mlaB,Predicted NTP binding protein (contains STAS domain) OS
tsx	P0A927	0.589642	nucleoside-specific channel-forming protein tsx,Nucleoside-specific channel-forming protein tsx precursor,nucleoside-specific channel-forming protein Tsx,Nucleoside-specific channel-forming protein, Tsx OS
clpB	P63284	0.58952	protein disaggregation chaperone,Heat shock protein F84.1,protein disaggregation chaperone,Transcriptional regulator containing PAS, AAA-type ATPase, and DNA-binding domains,ATP-dependent chaperone protein ClpB,AAA domain (Cdc48 subfamily) OS
nhaK	O32212	0.589067	putative sodium/hydrogen exchanger,Sodium, potassium, lithium and rubidium/H( ) antiporter,NhaP-type Na /H and K /H antiporters,Na /H antiporter,Sodium/hydrogen exchanger family OS
murG	P17443	0.588257	UDP-N-acetylglucosamine--N-acetylmuramyl-(penta pe ptide pyrophosphoryl-undecaprenol N-acetylglucosamine transferase,UDP-N-acetylglucosamine--N-acetylmuramyl-(pentapeptide) pyrophosphoryl-undecaprenol N-acetylglucosamine transferase,undecaprenyldiphospho-muramoylpentapeptide beta-N- acetylglucosaminyltransferase,Predicted glycosyl transferase,undecaprenyldiphospho-muramoylpentapeptide beta-N-acet…
ftsB	P0A6S5	0.587104	cell division protein,Cell division protein FtsB,cell division protein FtsB,Septum formation initiator OS
mscS	P0C0S1	0.586492	mechanosensitive channel MscS,Small-conductance mechanosensitive channel,mechanosensitive channel MscS,Mechanosensitive ion channel OS
ppiD	P0ADY1	0.585516	peptidyl-prolyl cis-trans isomerase D,Peptidyl-prolyl cis-trans isomerase D,periplasmic folding chaperone,nitrogen fixation protein NifM,PPIC-type PPIASE domain OS
pitA	P0AFJ7	0.585099	low-affinity inorganic phosphate transporter,Low-affinity inorganic phosphate transporter 1,Phosphate transporter family OS
ftsI	P0AD68	0.584861	peptidoglycan synthetase FtsI,Peptidoglycan synthase FtsI precursor,peptidoglycan synthase FtsI,Membrane carboxypeptidase/penicillin-binding protein,stage V sporulation protein D,Penicillin binding protein transpeptidase domain OS
rfaL	P27243	0.584632	lipid A-core:surface polymer ligase WaaL,O-antigen ligase,Lipid A core - O-antigen ligase and related enzymes,O-Antigen ligase OS
gntT	P39835	0.584062	gluconate transporter, high-affinity GNT I system,Gnt-I system,high-affinity gluconate transporter,H /gluconate symporter and related permeases,transporter, gluconate:H symporter (GntP) family,GntP family permease OS
brnQ	P0AD99	0.583994	branched chain amino acid transport system II carrier protein,LIV-II,branched-chain amino acid transport system 2 carrier protein BrnQ,Uncharacterized membrane protein,branched-chain amino acid transport system II carrier protein,Branched-chain amino acid transport protein OS
NA	PF07759.6	0.582892	putative lipoprotein,Protein of unknown function (DUF1615) OS
acrA	P0AE06	0.581011	acriflavin resistance protein A,Acriflavine resistance protein A precursor,multidrug efflux system transporter AcrA,efflux transporter, RND family, MFP subunit,HlyD family secretion protein OS
yajG	PRK11627	0.580609	lipoprotein YajG precursor,hypothetical protein,Uncharacterized lipoprotein,Uncharacterized lipoprotein OS
nlpD	P0ADA3	0.579558	lipoprotein NlpD,Murein hydrolase activator NlpD precursor,lipoprotein NlpD,Membrane-bound metallopeptidase,Peptidase family M23 OS
msbB	P24205	0.578937	Lipid A biosynthesis (KDO)2-(lauroyl)-lipid IVA acyltransferase,Lipid A biosynthesis (KDO)2-(lauroyl)-lipid IVA acyltransferase,lipid A biosynthesis (KDO)2-(lauroyl)-lipid IVA acyltransferase,Lauroyl/myristoyl acyltransferase,lipid A biosynthesis (KDO)2-(lauroyl)-lipid IVA acyltransferase,Bacterial lipid A biosynthesis acyltransferase OS
rfaY	Q9ZIS7	0.576793	lipopolysaccharide core biosynthesis protein,Lipopolysaccharide core heptose(II) kinase rfaY,lipopolysaccharide core biosynthesis protein,Kae1-associated kinase Bud32,Lipopolysaccharide core biosynthesis protein (WaaY) OS
plsB	P0A7A7	0.576124	glycerol-3-phosphate acyltransferase,Glycerol-3-phosphate acyltransferase,glycerol-3-phosphate acyltransferase,Glycerol-3-phosphate O-acyltransferase,glycerol-3-phosphate O-acyltransferase,Acyltransferase OS
uraA	P0AGM7	0.576097	uracil transporter,Uracil transporter,uracil transporter,Permeases,uracil-xanthine permease,Permease family OS
NA	Hypothetical24954	0.57451	Hypothetical protein OS
fruB	P69811	0.574233	fructose-specific PTS system EIIA component],Pseudo-HPr,bifunctional PTS system fructose-specific transporter subunit IIA/HPr protein,Uncharacterized protein conserved in bacteria,phosphocarrier, HPr family,Phosphoenolpyruvate-dependent sugar phosphotransferase system, EIIA 2 OS
ydiY	COG3137	0.573536	putative outer membrane protein, acid-inducible,Putative salt-induced outer membrane protein,Protein of unknown function, DUF481 OS
NA	PRK11788	0.57334	tetratricopeptide repeat protein,tetratricopeptide repeat protein,Uncharacterized enzyme of heme biosynthesis,putative PEP-CTERM system TPR-repeat lipoprotein,Tetratricopeptide repeat OS
cyoB	P0ABI8	0.573157	cytochrome o ubiquinol oxidase subunit I,Ubiquinol oxidase subunit 1,cytochrome o ubiquinol oxidase subunit I,cytochrome o ubiquinol oxidase, subunit I,Cytochrome C and Quinol oxidase polypeptide I OS
yccC	P38134	0.572475	cryptic autophosphorylating protein tyrosine kinase Etk,Tyrosine-protein kinase etk,cryptic autophosphorylating protein tyrosine kinase Etk,Capsular polysaccharide biosynthesis protein,exopolysaccharide transport protein family,Chain length determinant protein OS
NA	P44288	0.572221	mce-like protein,hypothetical protein,paraquat-inducible protein B,virulence factor Mce family protein,mce related protein OS
zntA	P37617	0.570326	zinc/cadmium/mercury/lead-transporting ATPase,Lead, cadmium, zinc and mercury-transporting ATPase,zinc/cadmium/mercury/lead-transporting ATPase,Uncharacterized protein conserved in bacteria,heavy metal translocating P-type ATPase,E1-E2 ATPase OS
sdaC	P0AAD6	0.570198	serine transporter,Serine transporter,threonine/serine transporter TdcC,serine transporter OS
hemX	P09127	0.568054	putative uroporphyrinogen III C-methyltransferase,Putative uroporphyrinogen-III C-methyltransferase,putative uroporphyrinogen III C-methyltransferase,Uroporphyrinogen-III synthase,HemX OS
nlpB	P0A903	0.567073	lipoprotein,Lipoprotein 34 precursor,lipoprotein,NlpB/DapX lipoprotein OS
ybbM	P77307	0.56707	metal resistance protein,hypothetical protein,ABC-type uncharacterized transport system, permease component,conserved hypothetical protein,Uncharacterised protein family (UPF0014) OS
ycfU	P0ADC3	0.566775	outer membrane-specific lipoprotein transporter subunit LolC,Lipoprotein-releasing system transmembrane protein lolC,outer membrane-specific lipoprotein transporter subunit LolC,lipoprotein releasing system, transmembrane protein, LolC/E family,FtsX-like permease family OS
dcuS	P0AEC8	0.566452	two-component sensor kinase,Sensor histidine kinase DcuS,sensory histidine kinase DcuS,Signal transduction histidine kinase involved in nitrogen fixation and metabolism regulation,phosphate regulon sensor kinase PhoR,Histidine kinase-, DNA gyrase B-, and HSP90-like ATPase OS
fadI	P76503	0.564928	fatty acid oxidation comple beta subunit (3-ketoacyl-CoA thiolase),3-ketoacyl-CoA thiolase,3-ketoacyl-CoA thiolase,Transcription-associated recombination protein,acetyl-CoA C-acyltransferase FadI,Thiolase, N-terminal domain OS
nlpI	P0AFB1	0.564884	lipoprotein NlpI precursor,Lipoprotein NlpI precursor,lipoprotein NlpI,Lipoprotein NlpI, contains TPR repeats,putative PEP-CTERM system TPR-repeat lipoprotein,Tetratricopeptide repeat OS
mltA	P0A935	0.563385	membrane-bound lytic murein transglycosylase A,Membrane-bound lytic murein transglycosylase A precursor,murein transglycosylase A,MltA specific insert domain OS
yfgL	P77774	0.562457	putative dehydrogenase,Lipoprotein yfgL precursor,outer membrane biogenesis protein BamB,Glucose dehydrogenase,outer membrane assembly lipoprotein YfgL,PQQ enzyme repeat OS
NA	Hypothetical25245	0.560575	Hypothetical protein OS
yajC	P0ADZ7	0.560178	SecYEG protein translocase auxillary subunit,hypothetical protein,preprotein translocase subunit YajC,preprotein translocase, YajC subunit,Preprotein translocase subunit OS
osmE	PRK11251	0.55858	osmotically inducible lipoprotein E,DNA-binding transcriptional activator OsmE,SmpA / OmlA family OS
cyoA	P0ABJ1	0.558313	cytochrome o ubiquinol oxidase subunit II,Ubiquinol oxidase subunit 2 precursor,cytochrome o ubiquinol oxidase subunit II,ubiquinol oxidase, subunit II,COX Aromatic Rich Motif OS
yegM	Q8G2M7	0.555558	multidrug efflux system subunit MdtA,Efflux pump periplasmic linker BepD precursor,multidrug efflux system subunit MdtA,efflux transporter, RND family, MFP subunit,HlyD family secretion protein OS
NA	Hypothetical25091	0.554107	Hypothetical protein OS
yaeT	P0A940	0.55393	outer membrane protein assembly factor,Omp85,outer membrane protein assembly factor YaeT,Outer membrane protein/protective antigen OMA87,outer membrane protein assembly complex, YaeT protein,Surface antigen OS
oxaA	P25714	0.553778	inner membrane protein,Oxa1Ec,membrane protein insertase,membrane protein insertase, YidC/Oxa1 family, N-terminal domain,60Kd inner membrane protein OS
pqiB	P44288	0.552787	paraquat-inducible protein B,hypothetical protein,paraquat-inducible protein B,virulence factor Mce family protein,mce related protein OS
yiaD	P37665	0.552665	putative outer membrane protein,Inner membrane lipoprotein YiaD precursor,putative outer membrane lipoprotein,Outer membrane protein and related peptidoglycan-associated (lipo)proteins,type VI secretion system OmpA/MotB family protein,OmpA family OS
secE	P0AG96	0.552311	preprotein translocase subunit SecE,Preprotein translocase subunit SecE,preprotein translocase subunit SecE,preprotein translocase, SecE subunit,SecE/Sec61-gamma subunits of protein translocation complex OS
lepB	P00803	0.552032	signal peptidase I,Signal peptidase I,signal peptidase I,Type IV secretory pathway, protease TraF,signal peptidase I,Peptidase S24-like OS
rodZ	P27434	0.550792	putative regulatory protein,Cytoskeleton protein rodZ,cytoskeletal protein RodZ,Uncharacterized protein conserved in bacteria,transcriptional regulator, y4mF family,Helix-turn-helix domain OS
ybfA	PF10725.3	0.549245	protein,Protein of unknown function (DUF2517) OS
mraY	P0A6W3	0.548666	phospho-N-acetylmuramoyl-pentapeptide- transferase,Phospho-N-acetylmuramoyl-pentapeptide-transferase,phospho-N-acetylmuramoyl-pentapeptide-transferase,phospho-N-acetylmuramoyl-pentapeptide-transferase,Glycosyl transferase family 4 OS
NA	PF11254.2	0.547177	putative lipoprotein,Protein of unknown function (DUF3053) OS
fepA	P05825	0.546632	Outer membrane receptor for ferrienterochelin and colicins,Enterobactin outer-membrane receptor,outer membrane receptor FepA,Outer membrane receptor for ferrienterochelin and colicins,TonB-dependent siderophore receptor,TonB dependent receptor OS
yceG	P28306	0.54395	putative aminodeoxychorismate lyase,hypothetical protein,putative aminodeoxychorismate lyase,conserved hypothetical protein, YceG family,YceG-like family OS
yibN	P0AG27	0.543622	putative rhodanase-like exported protein,hypothetical protein,molybdopterin biosynthesis protein MoeB,Uncharacterized conserved protein,Rhodanese-like domain OS
secG	P0AG99	0.542995	preprotein translocase subunit SecG,Preprotein translocase band 1 subunit,preprotein translocase subunit SecG,preprotein translocase, SecG subunit,Preprotein translocase SecG subunit OS
hflC	P0ABC3	0.541938	HflC protein,Modulator of FtsH protease HflC,FtsH protease regulator HflC,Uncharacterized protein conserved in bacteria,HflC protein,SPFH domain / Band 7 family OS
mrcB	P02919	0.541524	penicillin sensitive transpeptidase],Murein polymerase,bifunctional glycosyl transferase/transpeptidase,Membrane carboxypeptidase/penicillin-binding protein,penicillin-binding protein 1B,Transglycosylase OS
NA	COG3218	0.540928	putative lipoprotein,ABC-type uncharacterized transport system, auxiliary component,Protein of unknown function (DUF330) OS
imp	P31554	0.539851	organic solvent tolerance protein,Organic solvent tolerance protein,LPS assembly outer membrane complex protein LptD,Organic solvent tolerance protein OstA,lipopolysaccharide transport periplasmic protein LptA,Organic solvent tolerance protein OS
ylaC	P0AAS0	0.538236	inner membrane protein,Inner membrane protein ylaC,Extracytoplasmic function sigma factor YlaC OS
yccF	P0AB12	0.536434	putative inner membrane protein YccF,Inner membrane protein yccF,hypothetical protein,Predicted membrane protein,Domain of unknown function (DUF307) OS
gfcD	PF06082.5	0.535606	putative lipoprotein,Bacterial putative lipoprotein (DUF940) OS
btuB	P06129	0.533737	vitamin B12/cobalamin outer membrane transporter,Outer membrane cobalamin translocator,vitamin B12/cobalamin outer membrane transporter,Outer membrane cobalamin receptor protein,TonB-dependent vitamin B12 receptor,TonB dependent receptor OS
nhaB	P0AFA7	0.533507	sodium/proton antiporter,Sodium/proton antiporter nhaB,sodium/proton antiporter,Na /H antiporter,Na /H antiporter NhaB,Bacterial Na /H antiporter B (NhaB) OS
lpoA	P45464	0.533158	lipoprotein,Lipoprotein activator of PBP from the outer membrane A,Putative lipoprotein,LppC putative lipoprotein OS
lptG_2	P0ADC6	0.532172	putative permease,Lipopolysaccharide export system permease protein lptG,lipopolysaccharide ABC transporter permease,Predicted permeases,Predicted permease YjgP/YjgQ family OS
cydA	P0ABJ9	0.531405	cytochrome d ubiquinol oxidase subunit 1,Cytochrome d ubiquinol oxidase subunit 1,cytochrome d terminal oxidase subunit 1,Bacterial Cytochrome Ubiquinol Oxidase OS
yjdB	P30845	0.530868	cell division protein,Phosphoethanolamine transferase eptA,putative metal dependent hydrolase,Predicted membrane-associated, metal-dependent hydrolase,Sulfatase OS
dnaJ	P08622	0.530368	chaperone protein DnaJ,Heat shock protein J,chaperone protein DnaJ,Preprotein translocase subunit Sec63,chaperone protein DnaJ,DnaJ C terminal domain OS
cirA	P17315	0.529782	colicin I TonB-dependent receptor,Colicin I receptor precursor,catecholate siderophore receptor CirA,Outer membrane receptor for ferrienterochelin and colicins,TonB-dependent vitamin B12 receptor,TonB dependent receptor OS
hhoB	P73940	0.528775	2-alkenal reductase,Putative serine protease HhoB precursor,serine endoprotease,Predicted protease with the C-terminal PDZ domain,peptidase Do,Trypsin OS
kefC_1	P03819	0.528127	Sodium/hydrogen exchanger precursor,K( )/H( ) antiporter,glutathione-regulated potassium-efflux system protein KefC,Kef-type K transport system, predicted NAD-binding component,transporter, monovalent cation:proton antiporter-2 (CPA2) family,Sodium/hydrogen exchanger family OS
fiu	P75780	0.527741	catecholate siderophore TonB-dependent receptor,TonB-dependent receptor Fiu,catecholate siderophore receptor Fiu,Outer membrane receptor for monomeric catechols,TonB-dependent siderophore receptor,TonB dependent receptor OS
yjiY	P39396	0.527648	putative carbon starvation protein,Inner membrane protein YjiY,carbon starvation protein A,Carbon starvation protein, predicted membrane protein,Carbon starvation protein CstA OS
pstA	P07654	0.527648	phosphate ABC transporter permease,Phosphate transport system permease protein pstA,phosphate transporter permease subunit PtsA,ABC-type phosphate transport system, permease component,phosphate ABC transporter, permease protein PstA,Binding-protein-dependent transport system inner membrane component OS
fdoH	P0AAJ5	0.525491	formate dehydrogenase-O,Formate dehydrogenase-O subunit beta,hydrogenase 2 protein HybA,Ferredoxin-like protein,formate dehydrogenase, beta subunit,Formate dehydrogenase N, transmembrane OS
ptsG_2	P69786	0.521564	PTS system glucose-specific EIIBC component,EIICB-Glc,PTS system glucose-specific transporter subunits IIBC,PTS system, glucose-specific IIBC component,Phosphotransferase system, EIIC OS
NA	PF01168.14	0.521476	alanine racemase like protein,Alanine racemase, N-terminal domain OS
yfaZ	PF07437.5	0.520546	outer membrane porin protein,YfaZ precursor OS
yoaF	COG3042	0.519878	outer membrane protein,Putative hemolysin,Domain of unknown function (DUF333) OS
yeiU	P76445	0.517172	undecaprenyl pyrophosphate phosphatase,Inner membrane protein yeiU,undecaprenyl pyrophosphate phosphatase,PAP2 (acid phosphatase) superfamily protein,PAP2 superfamily OS
drrA	P32010	0.516838	ABC transporter ATP-binding protein,Daunorubicin/doxorubicin resistance ATP-binding protein DrrA,nodulation ABC transporter NodI,ABC-type Na transport system, ATPase component,daunorubicin resistance ABC transporter, ATP-binding protein,ABC transporter OS
gcd	P15877	0.515011	glucose dehydrogenase,Quinoprotein glucose dehydrogenase,outer membrane biogenesis protein BamB,Glucose dehydrogenase,membrane-bound PQQ-dependent dehydrogenase, glucose/quinate/shikimate family,PQQ enzyme repeat OS
acrB	P31224	0.514673	acriflavin resistance protein B,Acriflavine resistance protein B,multidrug efflux system protein AcrB,RND transporter, hydrophobe/amphiphile efflux-1 (HAE1) family,AcrB/AcrD/AcrF family OS
lnt	P23930	0.512002	apolipoprotein N-acyltransferase,Apolipoprotein N-acyltransferase,apolipoprotein N-acyltransferase,apolipoprotein N-acyltransferase,Carbon-nitrogen hydrolase OS
lysP_1	P25737	0.509548	lysine transporter,Lysine-specific permease,lysine transporter,Amino acid transporters,amino acid permease (yeast),Amino acid permease OS
fruA	P23355	0.509527	PTS system fructose-specific transporter subunit IIBC,EIIBC-Fru,PTS system fructose-specific transporter subunits IIBC,PTS system, Fru family, IIC component,Phosphotransferase system, EIIC OS
tamB	Q57523	0.50859	translocation and assembly module for autotransporter export, inner membrane subunit,hypothetical protein,Family of unknown function (DUF490) OS
betT	P54582	0.508554	high-affinity choline transport protein (BCCT-family transporter),Glycine betaine transporter BetP,choline transport protein BetT,Dephospho-CoA kinase,transporter, betaine/carnitine/choline transporter (BCCT) family,BCCT family transporter OS
kefA	P77338	0.505448	potassium efflux protein,Potassium efflux system KefA precursor,hypothetical protein,Mechanosensitive ion channel inner membrane domain 1 OS
slyB	P0A1X0	0.505365	outer membrane lipoprotein,Outer membrane lipoprotein slyB precursor,hypothetical protein,Surface antigen,Glycine zipper 2TM domain OS
metQ	P28635	0.5051	D-methionine-binding transport system MetQ precursor,D-methionine-binding lipoprotein metQ precursor,DL-methionine transporter substrate-binding subunit,ABC-type taurine transport system, periplasmic component,lipoprotein, YaeC family,NLPA lipoprotein OS
dinD	PRK11525	0.500478	DNA-damage-inducible protein D,DNA-damage-inducible protein D OS
yggG_1	P25894	0.500085	peptidase,Uncharacterized metalloprotease yggG,heat shock protein HtpX,Putative Zn-dependent protease, contains TPR repeats,Peptidase family M48 OS
artQ	P0AE34	0.498123	arginine transport system permease,Arginine ABC transporter permease protein ArtQ,arginine transporter permease subunit ArtQ,ABC-type amino acid transport system, permease component,ectoine/hydroxyectoine ABC transporter, permease protein EhuD,Binding-protein-dependent transport system inner membrane component OS
potB	P0AFK4	0.495412	spermidine/putrescine ABC transporter membrane protein,Spermidine/putrescine transport system permease protein PotB,spermidine/putrescine ABC transporter membrane protein,ABC-type spermidine/putrescine transport systems, ATPase components,NifC-like ABC-type porter,Binding-protein-dependent transport system inner membrane component OS
pgaB	P75906	0.494393	lipoprotein YcdR,Poly-beta-1,6-N-acetyl-D-glucosamine N-deacetylase precursor,outer membrane N-deacetylase,poly-beta-1,6-N-acetyl-D-glucosamine N-deacetylase PgaB,Polysaccharide deacetylase OS
dcuA	P0ABN5	0.494343	anaerobic C4-dicarboxylate transporter,Anaerobic C4-dicarboxylate transporter DcuA,anaerobic C4-dicarboxylate transporter,Thiol:disulfide interchange protein,transporter, anaerobic C4-dicarboxylate uptake (Dcu) family,Anaerobic c4-dicarboxylate membrane transporter OS
kpsD	Q03961	0.492026	polysaccharide export protein,Polysialic acid transport protein kpsD precursor,polysaccharide export protein Wza,polysaccharide export protein EpsE,Polysaccharide biosynthesis/export protein OS
NA	PRK10884	0.491497	signal transduction protein,SH3 domain-containing protein,Uncharacterized protein with a bacterial SH3 domain homologue,SH3 domain protein OS
rpoH	P0AGB3	0.490452	component of RNA polymerase,Heat shock regulatory protein F33.4,RNA polymerase factor sigma-32,alternative sigma factor RpoH,Sigma-70 region 2 OS
smpA	P0A937	0.479994	putative outer membrane assembly lipoprotein,Small protein A precursor,outer membrane biogenesis protein BamE,SmpA / OmlA family OS
pspB	P0AFM9	0.479114	phage shock protein B,Phage shock protein B,phage shock protein B,phage shock protein B,Phage shock protein B OS
lamB	Q8CVI4	0.478061	maltoporin (maltose-inducible porin),Maltose-inducible porin,maltoporin,Maltoporin (phage lambda and maltose receptor),LamB porin OS
lldR	P0ACL9	0.477476	DNA-binding transcriptional repressor LldR,Pyruvate dehydrogenase complex repressor,DNA-binding transcriptional repressor LldR,Transcriptional regulators,phosphonate metabolism transcriptional regulator PhnF,FCD domain OS
menA	P32166	0.474263	1,4-dihydroxy-2-naphthoate octaprenyltransferase,1,4-dihydroxy-2-naphthoate octaprenyltransferase,1,4-dihydroxy-2-naphthoate octaprenyltransferase,ATP-dependent protease HslVU (ClpYQ), peptidase subunit,1,4-dihydroxy-2-naphthoate octaprenyltransferase,UbiA prenyltransferase family OS
fhuA	P06971	0.473217	ferrichrome outer membrane transporter,Ferric hydroxamate uptake,ferrichrome outer membrane transporter,Outer membrane receptor for monomeric catechols,TonB-dependent siderophore receptor,TonB dependent receptor OS
yceB	P0AB26	0.47143	putative lipoprotein,Uncharacterized lipoprotein yceB precursor,lipoprotein,Protein of unknown function (DUF1439) OS
vacJ	P76506	0.47004	lipoprotein,Probable phospholipid-binding lipoprotein mlaA precursor,ABC transporter outer membrane lipoprotein,VacJ like lipoprotein OS
NA	PRK10061	0.463223	DNA damage-inducible protein YebG,DNA damage-inducible protein YebG,Uncharacterized protein conserved in bacteria,YebG protein OS
fadE	P71539	0.453978	acyl-CoA dehydrogenase,Acyl-CoA dehydrogenase fadE12,acyl-CoA dehydrogenase,Rubredoxin,cyclohexanecarboxyl-CoA dehydrogenase,Domain of unknown function (DUF1974) OS
recA	P0A7G6	0.448298	recombinase A,Recombinase A,recombinase A,RecA-superfamily ATPases implicated in signal transduction,protein RecA,recA bacterial DNA recombination protein OS
ygaC	PRK10556	0.446497	protein,hypothetical protein,Protein of unknown function (DUF2002) OS
tatE	P0A843	0.441857	Sec-independent protein translocase protein,Sec-independent protein translocase protein TatE,twin arginine translocase protein E,twin arginine-targeting protein translocase, TatA/E family,mttA/Hcf106 family OS
lpxC	P47205	0.436433	UDP-3-O-[3-hydroxymyristoyl] N-acetylglucosamine deacetylase,UDP-3-O-[3-hydroxymyristoyl] N-acetylglucosamine deacetylase,UDP-3-O-[3-hydroxymyristoyl] N-acetylglucosamine deacetylase,UDP-3-O-[3-hydroxymyristoyl] N-acetylglucosamine deacetylase,UDP-3-O-acyl N-acetylglycosamine deacetylase OS
cmr	P0AEY8	0.436175	multidrug translocase mdfA,Chloramphenicol resistance pump Cmr,multidrug efflux system translocase MdfA,Arabinose efflux permease,drug resistance transporter, Bcr/CflA subfamily,Major Facilitator Superfamily OS
dsdX	P08555	0.428705	permease DsdX,DsdX permease,permease DsdX,H /gluconate symporter and related permeases,transporter, gluconate:H symporter (GntP) family,GntP family permease OS
ybjP	P75818	0.414785	lipoprotein,Uncharacterized lipoprotein ybjP precursor,putative lipoprotein OS
pgaA	P69434	0.414705	outer membrane protein PgaA,Poly-beta-1,6-N-acetyl-D-glucosamine export protein precursor,outer membrane protein PgaA,poly-beta-1,6 N-acetyl-D-glucosamine export porin PgaA OS
fecA	P13036	0.409999	TonB-dependent receptor,Iron(III) dicitrate transport protein FecA,catecholate siderophore receptor CirA,Outer membrane cobalamin receptor protein,TonB-dependent siderophore receptor,TonB dependent receptor OS
mlaE	P64606	0.386382	putative organic solvent tolerance protein,Probable phospholipid ABC transporter permease protein mlaE,conserved hypothetical protein,Domain of unknown function DUF140 OS
gmd	P0AC88	0.386287	GDP-mannose 4,6-dehydratase,GDP-mannose 4,6-dehydratase,dTDP-glucose 4,6-dehydratase,GDP-mannose 4,6-dehydratase,NAD dependent epimerase/dehydratase family OS
ycjF	P0A8R7	0.385188	putative inner membrane protein,hypothetical protein,hypothetical protein,conserved hypothetical protein,Domain of unknown function (DUF697) OS
fadL	P10384	0.38153	long-chain fatty acid transport protein,Outer membrane flp protein,long-chain fatty acid outer membrane transporter,Outer membrane protein transport protein (OMPP1/FadL/TodX) OS
hslJ	P52644	0.380825	heat-inducible protein,Heat shock protein hslJ,heat-inducible protein,META domain OS
ompF	P02931	0.376422	outer membrane protein F,Porin OmpF,outer membrane protein F,Outer membrane protein (porin),Gram-negative porin OS
tolC	P02930	0.375008	outer membrane channel protein,Outer membrane protein tolC precursor,outer membrane channel protein,type I secretion outer membrane protein, TolC family,Outer membrane efflux protein OS
yajI	P46122	0.360976	putative lipoprotein,Uncharacterized lipoprotein yajI precursor,hypothetical protein,Protein of unknown function (DUF3251) OS
pldA	P0A921	0.35779	phospholipase A1 (detergent resistant phospholipase A),Phospholipase A1 precursor,phospholipase A,Phospholipase A1 OS
vipB	P27830	0.350531	VI polysaccharide biosynthesis protein vipB/tviC,dTDP-glucose 4,6-dehydratase 2,Vi polysaccharide biosynthesis protein TviC,Putative NADH-flavin reductase,dTDP-glucose 4,6-dehydratase,NAD dependent epimerase/dehydratase family OS
NA	Hypothetical25086	0.333765	Hypothetical protein OS
mliC	P28224	0.333404	putative lipoprotein,Membrane-bound lysozyme inhibitor of C-type lysozyme precursor,lysozyme inhibitor,Membrane-bound lysozyme-inhibitor of c-type lysozyme OS
ompX	P0A917	0.270063	outer membrane protein X,Outer membrane protein X precursor,outer membrane protein X,Opacity protein and related surface antigens,Enterobacterial Ail/Lom protein OS
ompA	P0A910	0.262448	outer membrane protein A,Outer membrane protein II*,outer membrane protein A,Outer membrane protein and related peptidoglycan-associated (lipo)proteins,peptidoglycan-associated lipoprotein,OmpA-like transmembrane domain OS
NA	Hypothetical24991	0.247978	Hypothetical protein OS
lpp_2	P69776	0.224761	murein lipoprotein,Murein-lipoprotein,murein lipoprotein,Repeated sequence found in lipoprotein LPP OS
pal	P0A912	0.183452	peptidoglycan-associated outer membrane lipoprotein,Peptidoglycan-associated lipoprotein precursor,peptidoglycan-associated outer membrane lipoprotein,Outer membrane protein and related peptidoglycan-associated (lipo)proteins,peptidoglycan-associated lipoprotein,OmpA family OS
J	P69592	0.168332	DNA-binding protein J OS
E	P03639	0.141755	Lysis protein E OS
ibpA	P0C054	0.115219	Small heat shock protein IbpA OS
A	P03631	0.0701485	Replication-associated protein A OS
Astar	P00000	0.0682912	Truncated A protein Astar OS
F	P03641	0.0680517	Capsid protein F OS
ibpB	P0C058	0.0643291	small heat shock protein B,16 kDa heat shock protein B,heat shock chaperone IbpB,Hsp20/alpha crystallin family OS
B	P03633	0.0596335	Internal scaffolding protein B OS
F	P69486	0.057106	External scaffolding protein D OS
K	P69594	0.0526152	Protein K OS
H	P03646	0.052174	Minor spike protein H OS
G	P03643	0.0474827	Major spike protein G OS
C	P69172	0.0387242	Protein C OS

## Sheet: Sig. proteins 7
255 proteins up-regulated (75-minute infected vs. 75-minute mock)					54 proteins down-regulated (75-minute infected vs. 75-minute mock)
Gene	Identifier	Fold change (75-minute infected vs. 75-minute mock)	Description		Gene	Identifier	Fold change (75-minute infected vs. 75-minute mock)	Description
C	P69172	25.8236	Protein C OS		yqjC	P42616	0.368085	protein YqjC precursor,hypothetical protein,Protein of unknown function (DUF1090) OS
G	P03643	21.0603	Major spike protein G OS		gloA	P0AC81	0.421816	glyoxalase I,Lactoylglutathione lyase,glyoxalase I,Predicted enzyme related to lactoylglutathione lyase,lactoylglutathione lyase,Glyoxalase/Bleomycin resistance protein/Dioxygenase superfamily OS
H	P03646	19.1666	Minor spike protein H OS		pspE	P23857	0.459582	phage shock protein E (rhodanase-like protein),Thiosulfate sulfurtransferase PspE precursor,thiosulfate:cyanide sulfurtransferase,Uncharacterized conserved protein,phage shock operon rhodanese PspE,Rhodanese-like domain OS
K	P69594	19.0059	Protein K OS		ppsA	P23538	0.469939	phosphoenolpyruvate synthase,Phosphoenolpyruvate synthase,phosphoenolpyruvate synthase,Uncharacterized protein conserved in bacteria,phosphoenolpyruvate synthase,Pyruvate phosphate dikinase, PEP/pyruvate binding domain OS
F	P69486	17.5113	External scaffolding protein D OS		garR_1	P0ABQ2	0.478713	tartronate semialdehyde reductase,2-hydroxy-3-oxopropionate reductase,tartronate semialdehyde reductase,Uncharacterized protein conserved in bacteria,2-hydroxy-3-oxopropionate reductase,NAD binding domain of 6-phosphogluconate dehydrogenase OS
B	P03633	16.7691	Internal scaffolding protein B OS		yhcJ	P0A761	0.483136	N-acetylmannosamine-6-phosphate 2-epimerase,Putative N-acetylmannosamine-6-phosphate 2-epimerase,N-acetylmannosamine-6-phosphate 2-epimerase,Putative N-acetylmannosamine-6-phosphate epimerase OS
ibpB	P0C058	15.5451	small heat shock protein B,16 kDa heat shock protein B,heat shock chaperone IbpB,Hsp20/alpha crystallin family OS		dppA_1	P23847	0.495435	dipeptide ABC transporter, substrate-binding protein,Dipeptide-binding protein,antimicrobial peptide ABC transporter periplasmic binding protein SapA,ABC-type oligopeptide transport system, periplasmic component,nickel ABC transporter, nickel/metallophore periplasmic binding protein,Bacterial extracellular solute-binding proteins, family 5 Middle OS
F	P03641	14.6947	Capsid protein F OS		ydeN	O69787	0.516244	sulfatase ydeN,Choline-sulfatase,arylsulfatase,Phosphoglycerol transferase and related proteins, alkaline phosphatase superfamily,choline-sulfatase,Sulfatase OS
Astar	P00000	14.6432	Truncated A protein Astar OS		cybC	P0ABE7	0.52142	soluble cytochrome b562,Soluble cytochrome b562 precursor,cytochrome b562,Soluble cytochrome b562,Cytochrome b562 OS
A	P03631	14.2555	Replication-associated protein A OS		malE	P0AEX9	0.533545	maltose transport system, substrate-binding protein,Maltodextrin-binding protein,maltose ABC transporter periplasmic protein,Maltose-binding periplasmic proteins/domains,carbohydrate ABC transporter substrate-binding protein, CPR_0540 family,Bacterial extracellular solute-binding protein OS
ibpA	P0C054	8.67913	Small heat shock protein IbpA OS		sbp	P0AG78	0.53552	sulfate-binding protein (sulfate starvation-induced protein 2),Sulfate starvation-induced protein 2,sulfate transporter subunit,ABC-type sulfate transport system, periplasmic component,sulfate ABC transporter, sulfate-binding protein,Bacterial extracellular solute-binding protein OS
E	P03639	7.05444	Lysis protein E OS		gcvT	P27248	0.550403	aminomethyltransferase (glycine cleavage system protein),Aminomethyltransferase,glycine cleavage system aminomethyltransferase T,Glycine cleavage system T protein (aminomethyltransferase),glycine cleavage system T protein,Aminomethyltransferase folate-binding domain OS
J	P69592	5.94062	DNA-binding protein J OS		glnH	P0AEQ3	0.55854	glutamine ABC transporter, substrate-binding protein,Glutamine-binding periplasmic protein precursor,glutamine ABC transporter periplasmic protein,Response regulator containing a CheY-like receiver domain and a GGDEF domain,lysine-arginine-ornithine-binding periplasmic protein,Bacterial extracellular solute-binding proteins, family 3 OS
pal	P0A912	5.45101	peptidoglycan-associated outer membrane lipoprotein,Peptidoglycan-associated lipoprotein precursor,peptidoglycan-associated outer membrane lipoprotein,Outer membrane protein and related peptidoglycan-associated (lipo)proteins,peptidoglycan-associated lipoprotein,OmpA family OS		ygiS	Q46863	0.559307	binding protein,Putative binding protein ygiS precursor,putative ABC transporter periplasmic-binding protein,ABC-type oligopeptide transport system, periplasmic component,nickel ABC transporter, nickel/metallophore periplasmic binding protein,Bacterial extracellular solute-binding proteins, family 5 Middle OS
lpp_2	P69776	4.44917	murein lipoprotein,Murein-lipoprotein,murein lipoprotein,Repeated sequence found in lipoprotein LPP OS		mglB	P0AEE5	0.561886	D-galactose ABC transporter, substrate-binding protein,D-galactose/ D-glucose-binding protein,methyl-galactoside ABC transporter galactose-binding periplasmic protein MglB,ABC-type sugar transport system, periplasmic component,D-xylose ABC transporter, D-xylose-binding protein,Periplasmic binding proteins and sugar binding domain of LacI family OS
NA	Hypothetical24991	4.03262	Hypothetical protein OS		yjbR_2	P0AF50	0.564865	putative cytoplasmic protein YjbR,hypothetical protein,hypothetical protein,Uncharacterized protein conserved in bacteria,Protein of unknown function (DUF419) OS
ompA	P0A910	3.81029	outer membrane protein A,Outer membrane protein II*,outer membrane protein A,Outer membrane protein and related peptidoglycan-associated (lipo)proteins,peptidoglycan-associated lipoprotein,OmpA-like transmembrane domain OS		ycdC	P0ACU2	0.571442	transcriptional regulator YcdC,Rut operon repressor,HTH-type transcriptional regulator RutR,pyrimidine utilization regulatory protein R,YcdC-like protein, C-terminal region OS
ompX	P0A917	3.70284	outer membrane protein X,Outer membrane protein X precursor,outer membrane protein X,Opacity protein and related surface antigens,Enterobacterial Ail/Lom protein OS		rbsK	P0A9J6	0.583135	ribokinase,Ribokinase,ribokinase,Uncharacterized protein conserved in bacteria,ribokinase,pfkB family carbohydrate kinase OS
mliC	P28224	2.99937	putative lipoprotein,Membrane-bound lysozyme inhibitor of C-type lysozyme precursor,lysozyme inhibitor,Membrane-bound lysozyme-inhibitor of c-type lysozyme OS		ssb	P0AGE0	0.59889	single-strand binding protein,Helix-destabilizing protein,single-stranded DNA-binding protein,single-stranded DNA-binding protein,Single-strand binding protein family OS
NA	Hypothetical25086	2.99612	Hypothetical protein OS		malM	PRK10564	0.60182	maltose regulon periplasmic protein,maltose regulon periplasmic protein,Maltose operon periplasmic protein precursor (MalM) OS
vipB	P27830	2.85282	VI polysaccharide biosynthesis protein vipB/tviC,dTDP-glucose 4,6-dehydratase 2,Vi polysaccharide biosynthesis protein TviC,Putative NADH-flavin reductase,dTDP-glucose 4,6-dehydratase,NAD dependent epimerase/dehydratase family OS		carB	P00968	0.602636	carbamoyl-phosphate synthase large subunit,Carbamoyl-phosphate synthase large chain,carbamoyl phosphate synthase large subunit,Carbamoylphosphate synthase small subunit,carbamoyl-phosphate synthase, large subunit,Carbamoyl-phosphate synthase L chain, ATP binding domain OS
pldA	P0A921	2.79493	phospholipase A1 (detergent resistant phospholipase A),Phospholipase A1 precursor,phospholipase A,Phospholipase A1 OS		yebY	PF10709.3	0.604816	protein,Protein of unknown function (DUF2511) OS
yajI	P46122	2.77026	putative lipoprotein,Uncharacterized lipoprotein yajI precursor,hypothetical protein,Protein of unknown function (DUF3251) OS		sucC	P0A836	0.611287	succinyl-CoA synthetase beta chain with ATP-grasp domain,Succinyl-CoA ligase [ADP-forming] subunit beta,succinyl-CoA synthetase subunit beta,Succinyl-CoA synthetase, beta subunit,succinate-CoA ligase, beta subunit,ATP-grasp domain OS
tolC	P02930	2.66661	outer membrane channel protein,Outer membrane protein tolC precursor,outer membrane channel protein,type I secretion outer membrane protein, TolC family,Outer membrane efflux protein OS		hisI	Q81G00	0.614225	histidine biosynthesis bifunctional protein [includes phosphoribosyl-AMP cyclohydrolase;phosphoribosyl-ATP pyrophosphatase],Phosphoribosyl-ATP pyrophosphatase,bifunctional phosphoribosyl-AMP cyclohydrolase/phosphoribosyl-ATP pyrophosphatase protein,Phosphoribosyl-AMP cyclohydrolase,phosphoribosyl-ATP diphosphatase,Phosphoribosyl-AMP cyclohydrolase OS
ompF	P02931	2.65659	outer membrane protein F,Porin OmpF,outer membrane protein F,Outer membrane protein (porin),Gram-negative porin OS		glcG	PRK09732	0.615189	protein GlcG,hypothetical protein,Domain of unknown function (DUF336) OS
hslJ	P52644	2.62588	heat-inducible protein,Heat shock protein hslJ,heat-inducible protein,META domain OS		sucD	P0AGE9	0.617834	succinyl-CoA ligase subunit alpha,Succinyl-CoA ligase [ADP-forming] subunit alpha,succinyl-CoA synthetase subunit alpha,Succinyl-CoA synthetase, alpha subunit,succinate-CoA ligase, alpha subunit,CoA binding domain OS
fadL	P10384	2.62103	long-chain fatty acid transport protein,Outer membrane flp protein,long-chain fatty acid outer membrane transporter,Outer membrane protein transport protein (OMPP1/FadL/TodX) OS		fumA	P0AC33	0.619724	class I fumarate hydratase,Fumarate hydratase class I, aerobic,fumarate hydratase FumA,Tartrate dehydratase beta subunit/Fumarate hydratase class I, C-terminal domain,hydrolyase, tartrate beta subunit/fumarate domain protein, Fe-S type,Fumarate hydratase (Fumerase) OS
ycjF	P0A8R7	2.59613	putative inner membrane protein,hypothetical protein,hypothetical protein,conserved hypothetical protein,Domain of unknown function (DUF697) OS		oppA	P23843	0.623343	periplasmic oligopeptide-binding protein,Periplasmic oligopeptide-binding protein precursor,oligopeptide ABC transporter substrate-binding protein OppA,ABC-type oligopeptide transport system, periplasmic component,nickel ABC transporter, nickel/metallophore periplasmic binding protein,Bacterial extracellular solute-binding proteins, family 5 Middle OS
gmd	P0AC88	2.58875	GDP-mannose 4,6-dehydratase,GDP-mannose 4,6-dehydratase,dTDP-glucose 4,6-dehydratase,GDP-mannose 4,6-dehydratase,NAD dependent epimerase/dehydratase family OS		acpP	P0A6A8	0.627283	acyl carrier protein,Fatty acid synthase acyl carrier protein,acyl carrier protein,Acyl carrier protein,acyl carrier protein,Phosphopantetheine attachment site OS
mlaE	P64606	2.58811	putative organic solvent tolerance protein,Probable phospholipid ABC transporter permease protein mlaE,conserved hypothetical protein,Domain of unknown function DUF140 OS		purD	P15640	0.628179	phosphoribosylglycineamide synthetase,Phosphoribosylamine--glycine ligase,phosphoribosylamine--glycine ligase,Phosphoribosylamine-glycine ligase,phosphoribosylamine--glycine ligase,Phosphoribosylglycinamide synthetase, ATP-grasp (A) domain OS
fecA	P13036	2.43903	TonB-dependent receptor,Iron(III) dicitrate transport protein FecA,catecholate siderophore receptor CirA,Outer membrane cobalamin receptor protein,TonB-dependent siderophore receptor,TonB dependent receptor OS		elaA	P0A0M6	0.62875	putative acyltransferase with acyl-CoA N-acyltransferase domain,hypothetical protein,putative acyltransferase,Acetyltransferase (GNAT) family OS
pgaA	P69434	2.41135	outer membrane protein PgaA,Poly-beta-1,6-N-acetyl-D-glucosamine export protein precursor,outer membrane protein PgaA,poly-beta-1,6 N-acetyl-D-glucosamine export porin PgaA OS		rbsB	P02925	0.628856	D-ribose transporter subunit RbsB,D-ribose-binding periplasmic protein precursor,D-ribose transporter subunit RbsB,ABC-type sugar transport system, periplasmic component,D-xylose ABC transporter, D-xylose-binding protein,Periplasmic binding proteins and sugar binding domain of LacI family OS
ybjP	P75818	2.41089	lipoprotein,Uncharacterized lipoprotein ybjP precursor,putative lipoprotein OS		yifE	P0ADN2	0.628951	protein YifE,hypothetical protein,hypothetical protein,Uncharacterized protein conserved in bacteria,Protein of unknown function, DUF OS
dsdX	P08555	2.3326	permease DsdX,DsdX permease,permease DsdX,H /gluconate symporter and related permeases,transporter, gluconate:H symporter (GntP) family,GntP family permease OS		yaeH	PRK13677	0.634759	putative structural protein,hypothetical protein,Protein of unknown function (DUF3461) OS
cmr	P0AEY8	2.29266	multidrug translocase mdfA,Chloramphenicol resistance pump Cmr,multidrug efflux system translocase MdfA,Arabinose efflux permease,drug resistance transporter, Bcr/CflA subfamily,Major Facilitator Superfamily OS		rihC	P22564	0.637318	nonspecific ribonucleoside hydrolase (purine/pyrimidine ribonucleoside hydrolase),Non-specific ribonucleoside hydrolase rihC,ribonucleoside hydrolase RihC,Inosine-uridine preferring nucleoside hydrolase OS
lpxC	P47205	2.2913	UDP-3-O-[3-hydroxymyristoyl] N-acetylglucosamine deacetylase,UDP-3-O-[3-hydroxymyristoyl] N-acetylglucosamine deacetylase,UDP-3-O-[3-hydroxymyristoyl] N-acetylglucosamine deacetylase,UDP-3-O-[3-hydroxymyristoyl] N-acetylglucosamine deacetylase,UDP-3-O-acyl N-acetylglycosamine deacetylase OS		malP	P00490	0.637737	maltodextrin phosphorylase,Maltodextrin phosphorylase,maltodextrin phosphorylase,glycogen/starch/alpha-glucan phosphorylases,Carbohydrate phosphorylase OS
tatE	P0A843	2.26317	Sec-independent protein translocase protein,Sec-independent protein translocase protein TatE,twin arginine translocase protein E,twin arginine-targeting protein translocase, TatA/E family,mttA/Hcf106 family OS		mdh	P61889	0.640962	malate dehydrogenase,Malate dehydrogenase,malate dehydrogenase,malate dehydrogenase, NAD-dependent,lactate/malate dehydrogenase, NAD binding domain OS
ygaC	PRK10556	2.23966	protein,hypothetical protein,Protein of unknown function (DUF2002) OS		yoaB	P37552	0.641635	putative translation initiation inhibitor,Enamine/imine deaminase,putative endoribonuclease L-PSP,putative endoribonuclease L-PSP,Endoribonuclease L-PSP OS
recA	P0A7G6	2.23066	recombinase A,Recombinase A,recombinase A,RecA-superfamily ATPases implicated in signal transduction,protein RecA,recA bacterial DNA recombination protein OS		aphA	P0AE22	0.641659	acid phosphatase/phosphotransferase,Class B acid phosphatase precursor,acid phosphatase/phosphotransferase,Acid phosphatase (class B),HAD phosphatase, family IIIB,HAD superfamily, subfamily IIIB (Acid phosphatase) OS
fadE	P71539	2.20275	acyl-CoA dehydrogenase,Acyl-CoA dehydrogenase fadE12,acyl-CoA dehydrogenase,Rubredoxin,cyclohexanecarboxyl-CoA dehydrogenase,Domain of unknown function (DUF1974) OS		cpdB	P08331	0.645744	bifunctional 2',3'-cyclic nucleotide 2'-phosphodiesterase/3'-nucleotidase periplasmic protein,2',3'-cyclic-nucleotide 2'-phosphodiesterase/3'-nucleotidase precursor,bifunctional 2',3'-cyclic nucleotide 2'-phosphodiesterase/3'-nucleotidase periplasmic precursor protein,2',3'-cyclic-nucleotide 2'-phosphodiesterase,5'-nucleotidase, C-terminal domain OS
NA	PRK10061	2.15879	DNA damage-inducible protein YebG,DNA damage-inducible protein YebG,Uncharacterized protein conserved in bacteria,YebG protein OS		nrdD	P28903	0.648525	anaerobic ribonucleoside-triphosphate reductase,Anaerobic ribonucleoside-triphosphate reductase,anaerobic ribonucleoside triphosphate reductase,anaerobic ribonucleoside-triphosphate reductase,Glycine radical OS
vacJ	P76506	2.12748	lipoprotein,Probable phospholipid-binding lipoprotein mlaA precursor,ABC transporter outer membrane lipoprotein,VacJ like lipoprotein OS		icdA	P08200	0.650717	isocitrate dehydrogenase,Isocitrate dehydrogenase [NADP],isocitrate dehydrogenase,isocitrate dehydrogenase, NADP-dependent,Isocitrate/isopropylmalate dehydrogenase OS
yceB	P0AB26	2.1212	putative lipoprotein,Uncharacterized lipoprotein yceB precursor,lipoprotein,Protein of unknown function (DUF1439) OS		accB	P0ABD8	0.652744	biotin carboxyl carrier protein of acetyl-CoA carboxylase,Biotin carboxyl carrier protein of acetyl-CoA carboxylase,acetyl-CoA carboxylase biotin carboxyl carrier protein subunit,Biotin carboxyl carrier protein,acetyl-CoA carboxylase, biotin carboxyl carrier protein,Biotin-requiring enzyme OS
fhuA	P06971	2.1132	ferrichrome outer membrane transporter,Ferric hydroxamate uptake,ferrichrome outer membrane transporter,Outer membrane receptor for monomeric catechols,TonB-dependent siderophore receptor,TonB dependent receptor OS		NA	PRK11295	0.653463	putative endonuclease,hypothetical protein,HNH endonuclease OS
menA	P32166	2.10854	1,4-dihydroxy-2-naphthoate octaprenyltransferase,1,4-dihydroxy-2-naphthoate octaprenyltransferase,1,4-dihydroxy-2-naphthoate octaprenyltransferase,ATP-dependent protease HslVU (ClpYQ), peptidase subunit,1,4-dihydroxy-2-naphthoate octaprenyltransferase,UbiA prenyltransferase family OS		aspA	P0AC38	0.653662	aspartate ammonia-lyase,Aspartate ammonia-lyase,aspartate ammonia-lyase,Fumarase,aspartate ammonia-lyase,Lyase OS
lldR	P0ACL9	2.09435	DNA-binding transcriptional repressor LldR,Pyruvate dehydrogenase complex repressor,DNA-binding transcriptional repressor LldR,Transcriptional regulators,phosphonate metabolism transcriptional regulator PhnF,FCD domain OS		yihD	P0ADP9	0.654424	protein YihD,hypothetical protein,Protein of unknown function (DUF1040) OS
lamB	Q8CVI4	2.09178	maltoporin (maltose-inducible porin),Maltose-inducible porin,maltoporin,Maltoporin (phage lambda and maltose receptor),LamB porin OS		rplW	Q1R606	0.656639	50S ribosomal protein L23,50S ribosomal protein L23,50S ribosomal protein L23,Ribosomal protein L23,archaeal ribosomal protein L23,Ribosomal protein L23 OS
pspB	P0AFM9	2.08719	phage shock protein B,Phage shock protein B,phage shock protein B,phage shock protein B,Phage shock protein B OS		hmpA	P24232	0.656655	flavohemoprotein,Nitric oxide dioxygenase,bifunctional nitric oxide dioxygenase/dihydropteridine reductase 2,Uncharacterized Fe-S protein,phenylacetate-CoA oxygenase/reductase, PaaK subunit,Globin OS
smpA	P0A937	2.08336	putative outer membrane assembly lipoprotein,Small protein A precursor,outer membrane biogenesis protein BamE,SmpA / OmlA family OS		pykA	P21599	0.659241	pyruvate kinase,Pyruvate kinase II,pyruvate kinase,pyruvate kinase,Pyruvate kinase, barrel domain OS
rpoH	P0AGB3	2.03894	component of RNA polymerase,Heat shock regulatory protein F33.4,RNA polymerase factor sigma-32,alternative sigma factor RpoH,Sigma-70 region 2 OS		gcvH	P0A6T9	0.661758	glycine cleavage system protein H,Glycine cleavage system H protein,glycine cleavage system protein H,Glycine cleavage system H protein (lipoate-binding),glycine cleavage system H protein,Glycine cleavage H-protein OS
NA	PRK10884	2.0346	signal transduction protein,SH3 domain-containing protein,Uncharacterized protein with a bacterial SH3 domain homologue,SH3 domain protein OS		gcvP	P33195	0.662134	glycine dehydrogenase,Glycine dehydrogenase [decarboxylating],glycine dehydrogenase,glycine dehydrogenase,Glycine cleavage system P-protein OS
kpsD	Q03961	2.03241	polysaccharide export protein,Polysialic acid transport protein kpsD precursor,polysaccharide export protein Wza,polysaccharide export protein EpsE,Polysaccharide biosynthesis/export protein OS		sseA	P31142	0.662296	3-mercaptopyruvate sulfurtransferase,3-mercaptopyruvate sulfurtransferase,3-mercaptopyruvate sulfurtransferase,Rhodanese-like domain OS
dcuA	P0ABN5	2.02289	anaerobic C4-dicarboxylate transporter,Anaerobic C4-dicarboxylate transporter DcuA,anaerobic C4-dicarboxylate transporter,Thiol:disulfide interchange protein,transporter, anaerobic C4-dicarboxylate uptake (Dcu) family,Anaerobic c4-dicarboxylate membrane transporter OS		ydfG	P39831	0.663151	NADP-dependent L-serine/L-allo-threonine dehydrogenase,NADP-dependent 3-hydroxy acid dehydrogenase YdfG,malonic semialdehyde reductase,Outer membrane receptor for Fe3 -dicitrate,acetoacetyl-CoA reductase,short chain dehydrogenase OS
pgaB	P75906	2.02268	lipoprotein YcdR,Poly-beta-1,6-N-acetyl-D-glucosamine N-deacetylase precursor,outer membrane N-deacetylase,poly-beta-1,6-N-acetyl-D-glucosamine N-deacetylase PgaB,Polysaccharide deacetylase OS		adhC	P25437	0.664577	alcohol dehydrogenase,S-(hydroxymethyl)glutathione dehydrogenase,L-threonine 3-dehydrogenase,Branched-chain amino acid aminotransferase/4-amino-4-deoxychorismate lyase,S-(hydroxymethyl)glutathione dehydrogenase/class III alcohol dehydrogenase,Alcohol dehydrogenase GroES-like domain OS
potB	P0AFK4	2.01852	spermidine/putrescine ABC transporter membrane protein,Spermidine/putrescine transport system permease protein PotB,spermidine/putrescine ABC transporter membrane protein,ABC-type spermidine/putrescine transport systems, ATPase components,NifC-like ABC-type porter,Binding-protein-dependent transport system inner membrane component OS
artQ	P0AE34	2.00754	arginine transport system permease,Arginine ABC transporter permease protein ArtQ,arginine transporter permease subunit ArtQ,ABC-type amino acid transport system, permease component,ectoine/hydroxyectoine ABC transporter, permease protein EhuD,Binding-protein-dependent transport system inner membrane component OS
yggG_1	P25894	1.99966	peptidase,Uncharacterized metalloprotease yggG,heat shock protein HtpX,Putative Zn-dependent protease, contains TPR repeats,Peptidase family M48 OS
dinD	PRK11525	1.99809	DNA-damage-inducible protein D,DNA-damage-inducible protein D OS
metQ	P28635	1.97981	D-methionine-binding transport system MetQ precursor,D-methionine-binding lipoprotein metQ precursor,DL-methionine transporter substrate-binding subunit,ABC-type taurine transport system, periplasmic component,lipoprotein, YaeC family,NLPA lipoprotein OS
slyB	P0A1X0	1.97877	outer membrane lipoprotein,Outer membrane lipoprotein slyB precursor,hypothetical protein,Surface antigen,Glycine zipper 2TM domain OS
kefA	P77338	1.97844	potassium efflux protein,Potassium efflux system KefA precursor,hypothetical protein,Mechanosensitive ion channel inner membrane domain 1 OS
betT	P54582	1.96636	high-affinity choline transport protein (BCCT-family transporter),Glycine betaine transporter BetP,choline transport protein BetT,Dephospho-CoA kinase,transporter, betaine/carnitine/choline transporter (BCCT) family,BCCT family transporter OS
tamB	Q57523	1.96622	translocation and assembly module for autotransporter export, inner membrane subunit,hypothetical protein,Family of unknown function (DUF490) OS
fruA	P23355	1.9626	PTS system fructose-specific transporter subunit IIBC,EIIBC-Fru,PTS system fructose-specific transporter subunits IIBC,PTS system, Fru family, IIC component,Phosphotransferase system, EIIC OS
lysP_1	P25737	1.96252	lysine transporter,Lysine-specific permease,lysine transporter,Amino acid transporters,amino acid permease (yeast),Amino acid permease OS
lnt	P23930	1.95312	apolipoprotein N-acyltransferase,Apolipoprotein N-acyltransferase,apolipoprotein N-acyltransferase,apolipoprotein N-acyltransferase,Carbon-nitrogen hydrolase OS
acrB	P31224	1.94298	acriflavin resistance protein B,Acriflavine resistance protein B,multidrug efflux system protein AcrB,RND transporter, hydrophobe/amphiphile efflux-1 (HAE1) family,AcrB/AcrD/AcrF family OS
gcd	P15877	1.94171	glucose dehydrogenase,Quinoprotein glucose dehydrogenase,outer membrane biogenesis protein BamB,Glucose dehydrogenase,membrane-bound PQQ-dependent dehydrogenase, glucose/quinate/shikimate family,PQQ enzyme repeat OS
drrA	P32010	1.93484	ABC transporter ATP-binding protein,Daunorubicin/doxorubicin resistance ATP-binding protein DrrA,nodulation ABC transporter NodI,ABC-type Na transport system, ATPase component,daunorubicin resistance ABC transporter, ATP-binding protein,ABC transporter OS
yeiU	P76445	1.93359	undecaprenyl pyrophosphate phosphatase,Inner membrane protein yeiU,undecaprenyl pyrophosphate phosphatase,PAP2 (acid phosphatase) superfamily protein,PAP2 superfamily OS
yoaF	COG3042	1.92353	outer membrane protein,Putative hemolysin,Domain of unknown function (DUF333) OS
yfaZ	PF07437.5	1.92106	outer membrane porin protein,YfaZ precursor OS
NA	PF01168.14	1.91763	alanine racemase like protein,Alanine racemase, N-terminal domain OS
ptsG_2	P69786	1.91731	PTS system glucose-specific EIIBC component,EIICB-Glc,PTS system glucose-specific transporter subunits IIBC,PTS system, glucose-specific IIBC component,Phosphotransferase system, EIIC OS
fdoH	P0AAJ5	1.90298	formate dehydrogenase-O,Formate dehydrogenase-O subunit beta,hydrogenase 2 protein HybA,Ferredoxin-like protein,formate dehydrogenase, beta subunit,Formate dehydrogenase N, transmembrane OS
pstA	P07654	1.8952	phosphate ABC transporter permease,Phosphate transport system permease protein pstA,phosphate transporter permease subunit PtsA,ABC-type phosphate transport system, permease component,phosphate ABC transporter, permease protein PstA,Binding-protein-dependent transport system inner membrane component OS
yjiY	P39396	1.8952	putative carbon starvation protein,Inner membrane protein YjiY,carbon starvation protein A,Carbon starvation protein, predicted membrane protein,Carbon starvation protein CstA OS
fiu	P75780	1.89487	catecholate siderophore TonB-dependent receptor,TonB-dependent receptor Fiu,catecholate siderophore receptor Fiu,Outer membrane receptor for monomeric catechols,TonB-dependent siderophore receptor,TonB dependent receptor OS
kefC_1	P03819	1.89348	Sodium/hydrogen exchanger precursor,K( )/H( ) antiporter,glutathione-regulated potassium-efflux system protein KefC,Kef-type K transport system, predicted NAD-binding component,transporter, monovalent cation:proton antiporter-2 (CPA2) family,Sodium/hydrogen exchanger family OS
hhoB	P73940	1.89116	2-alkenal reductase,Putative serine protease HhoB precursor,serine endoprotease,Predicted protease with the C-terminal PDZ domain,peptidase Do,Trypsin OS
cirA	P17315	1.88757	colicin I TonB-dependent receptor,Colicin I receptor precursor,catecholate siderophore receptor CirA,Outer membrane receptor for ferrienterochelin and colicins,TonB-dependent vitamin B12 receptor,TonB dependent receptor OS
dnaJ	P08622	1.88548	chaperone protein DnaJ,Heat shock protein J,chaperone protein DnaJ,Preprotein translocase subunit Sec63,chaperone protein DnaJ,DnaJ C terminal domain OS
yjdB	P30845	1.88371	cell division protein,Phosphoethanolamine transferase eptA,putative metal dependent hydrolase,Predicted membrane-associated, metal-dependent hydrolase,Sulfatase OS
cydA	P0ABJ9	1.8818	cytochrome d ubiquinol oxidase subunit 1,Cytochrome d ubiquinol oxidase subunit 1,cytochrome d terminal oxidase subunit 1,Bacterial Cytochrome Ubiquinol Oxidase OS
lptG_2	P0ADC6	1.87909	putative permease,Lipopolysaccharide export system permease protein lptG,lipopolysaccharide ABC transporter permease,Predicted permeases,Predicted permease YjgP/YjgQ family OS
lpoA	P45464	1.87562	lipoprotein,Lipoprotein activator of PBP from the outer membrane A,Putative lipoprotein,LppC putative lipoprotein OS
nhaB	P0AFA7	1.87439	sodium/proton antiporter,Sodium/proton antiporter nhaB,sodium/proton antiporter,Na /H antiporter,Na /H antiporter NhaB,Bacterial Na /H antiporter B (NhaB) OS
btuB	P06129	1.87358	vitamin B12/cobalamin outer membrane transporter,Outer membrane cobalamin translocator,vitamin B12/cobalamin outer membrane transporter,Outer membrane cobalamin receptor protein,TonB-dependent vitamin B12 receptor,TonB dependent receptor OS
gfcD	PF06082.5	1.86704	putative lipoprotein,Bacterial putative lipoprotein (DUF940) OS
yccF	P0AB12	1.86416	putative inner membrane protein YccF,Inner membrane protein yccF,hypothetical protein,Predicted membrane protein,Domain of unknown function (DUF307) OS
ylaC	P0AAS0	1.85792	inner membrane protein,Inner membrane protein ylaC,Extracytoplasmic function sigma factor YlaC OS
imp	P31554	1.85236	organic solvent tolerance protein,Organic solvent tolerance protein,LPS assembly outer membrane complex protein LptD,Organic solvent tolerance protein OstA,lipopolysaccharide transport periplasmic protein LptA,Organic solvent tolerance protein OS
NA	COG3218	1.84868	putative lipoprotein,ABC-type uncharacterized transport system, auxiliary component,Protein of unknown function (DUF330) OS
mrcB	P02919	1.84664	penicillin sensitive transpeptidase],Murein polymerase,bifunctional glycosyl transferase/transpeptidase,Membrane carboxypeptidase/penicillin-binding protein,penicillin-binding protein 1B,Transglycosylase OS
hflC	P0ABC3	1.84523	HflC protein,Modulator of FtsH protease HflC,FtsH protease regulator HflC,Uncharacterized protein conserved in bacteria,HflC protein,SPFH domain / Band 7 family OS
secG	P0AG99	1.84164	preprotein translocase subunit SecG,Preprotein translocase band 1 subunit,preprotein translocase subunit SecG,preprotein translocase, SecG subunit,Preprotein translocase SecG subunit OS
yibN	P0AG27	1.83951	putative rhodanase-like exported protein,hypothetical protein,molybdopterin biosynthesis protein MoeB,Uncharacterized conserved protein,Rhodanese-like domain OS
yceG	P28306	1.8384	putative aminodeoxychorismate lyase,hypothetical protein,putative aminodeoxychorismate lyase,conserved hypothetical protein, YceG family,YceG-like family OS
fepA	P05825	1.82939	Outer membrane receptor for ferrienterochelin and colicins,Enterobactin outer-membrane receptor,outer membrane receptor FepA,Outer membrane receptor for ferrienterochelin and colicins,TonB-dependent siderophore receptor,TonB dependent receptor OS
NA	PF11254.2	1.82756	putative lipoprotein,Protein of unknown function (DUF3053) OS
mraY	P0A6W3	1.8226	phospho-N-acetylmuramoyl-pentapeptide- transferase,Phospho-N-acetylmuramoyl-pentapeptide-transferase,phospho-N-acetylmuramoyl-pentapeptide-transferase,phospho-N-acetylmuramoyl-pentapeptide-transferase,Glycosyl transferase family 4 OS
ybfA	PF10725.3	1.82068	protein,Protein of unknown function (DUF2517) OS
rodZ	P27434	1.81557	putative regulatory protein,Cytoskeleton protein rodZ,cytoskeletal protein RodZ,Uncharacterized protein conserved in bacteria,transcriptional regulator, y4mF family,Helix-turn-helix domain OS
lepB	P00803	1.81149	signal peptidase I,Signal peptidase I,signal peptidase I,Type IV secretory pathway, protease TraF,signal peptidase I,Peptidase S24-like OS
secE	P0AG96	1.81057	preprotein translocase subunit SecE,Preprotein translocase subunit SecE,preprotein translocase subunit SecE,preprotein translocase, SecE subunit,SecE/Sec61-gamma subunits of protein translocation complex OS
yiaD	P37665	1.80941	putative outer membrane protein,Inner membrane lipoprotein YiaD precursor,putative outer membrane lipoprotein,Outer membrane protein and related peptidoglycan-associated (lipo)proteins,type VI secretion system OmpA/MotB family protein,OmpA family OS
pqiB	P44288	1.80901	paraquat-inducible protein B,hypothetical protein,paraquat-inducible protein B,virulence factor Mce family protein,mce related protein OS
oxaA	P25714	1.80578	inner membrane protein,Oxa1Ec,membrane protein insertase,membrane protein insertase, YidC/Oxa1 family, N-terminal domain,60Kd inner membrane protein OS
yaeT	P0A940	1.80528	outer membrane protein assembly factor,Omp85,outer membrane protein assembly factor YaeT,Outer membrane protein/protective antigen OMA87,outer membrane protein assembly complex, YaeT protein,Surface antigen OS
NA	Hypothetical25091	1.80471	Hypothetical protein OS
yegM	Q8G2M7	1.79999	multidrug efflux system subunit MdtA,Efflux pump periplasmic linker BepD precursor,multidrug efflux system subunit MdtA,efflux transporter, RND family, MFP subunit,HlyD family secretion protein OS
cyoA	P0ABJ1	1.79111	cytochrome o ubiquinol oxidase subunit II,Ubiquinol oxidase subunit 2 precursor,cytochrome o ubiquinol oxidase subunit II,ubiquinol oxidase, subunit II,COX Aromatic Rich Motif OS
osmE	PRK11251	1.79025	osmotically inducible lipoprotein E,DNA-binding transcriptional activator OsmE,SmpA / OmlA family OS
yajC	P0ADZ7	1.78515	SecYEG protein translocase auxillary subunit,hypothetical protein,preprotein translocase subunit YajC,preprotein translocase, YajC subunit,Preprotein translocase subunit OS
NA	Hypothetical25245	1.78388	Hypothetical protein OS
yfgL	P77774	1.77791	putative dehydrogenase,Lipoprotein yfgL precursor,outer membrane biogenesis protein BamB,Glucose dehydrogenase,outer membrane assembly lipoprotein YfgL,PQQ enzyme repeat OS
mltA	P0A935	1.77498	membrane-bound lytic murein transglycosylase A,Membrane-bound lytic murein transglycosylase A precursor,murein transglycosylase A,MltA specific insert domain OS
nlpI	P0AFB1	1.77027	lipoprotein NlpI precursor,Lipoprotein NlpI precursor,lipoprotein NlpI,Lipoprotein NlpI, contains TPR repeats,putative PEP-CTERM system TPR-repeat lipoprotein,Tetratricopeptide repeat OS
fadI	P76503	1.77014	fatty acid oxidation comple beta subunit (3-ketoacyl-CoA thiolase),3-ketoacyl-CoA thiolase,3-ketoacyl-CoA thiolase,Transcription-associated recombination protein,acetyl-CoA C-acyltransferase FadI,Thiolase, N-terminal domain OS
dcuS	P0AEC8	1.76537	two-component sensor kinase,Sensor histidine kinase DcuS,sensory histidine kinase DcuS,Signal transduction histidine kinase involved in nitrogen fixation and metabolism regulation,phosphate regulon sensor kinase PhoR,Histidine kinase-, DNA gyrase B-, and HSP90-like ATPase OS
ycfU	P0ADC3	1.76437	outer membrane-specific lipoprotein transporter subunit LolC,Lipoprotein-releasing system transmembrane protein lolC,outer membrane-specific lipoprotein transporter subunit LolC,lipoprotein releasing system, transmembrane protein, LolC/E family,FtsX-like permease family OS
ybbM	P77307	1.76345	metal resistance protein,hypothetical protein,ABC-type uncharacterized transport system, permease component,conserved hypothetical protein,Uncharacterised protein family (UPF0014) OS
nlpB	P0A903	1.76344	lipoprotein,Lipoprotein 34 precursor,lipoprotein,NlpB/DapX lipoprotein OS
hemX	P09127	1.7604	putative uroporphyrinogen III C-methyltransferase,Putative uroporphyrinogen-III C-methyltransferase,putative uroporphyrinogen III C-methyltransferase,Uroporphyrinogen-III synthase,HemX OS
sdaC	P0AAD6	1.75378	serine transporter,Serine transporter,threonine/serine transporter TdcC,serine transporter OS
zntA	P37617	1.75338	zinc/cadmium/mercury/lead-transporting ATPase,Lead, cadmium, zinc and mercury-transporting ATPase,zinc/cadmium/mercury/lead-transporting ATPase,Uncharacterized protein conserved in bacteria,heavy metal translocating P-type ATPase,E1-E2 ATPase OS
NA	P44288	1.74758	mce-like protein,hypothetical protein,paraquat-inducible protein B,virulence factor Mce family protein,mce related protein OS
yccC	P38134	1.7468	cryptic autophosphorylating protein tyrosine kinase Etk,Tyrosine-protein kinase etk,cryptic autophosphorylating protein tyrosine kinase Etk,Capsular polysaccharide biosynthesis protein,exopolysaccharide transport protein family,Chain length determinant protein OS
cyoB	P0ABI8	1.74472	cytochrome o ubiquinol oxidase subunit I,Ubiquinol oxidase subunit 1,cytochrome o ubiquinol oxidase subunit I,cytochrome o ubiquinol oxidase, subunit I,Cytochrome C and Quinol oxidase polypeptide I OS
NA	PRK11788	1.74417	tetratricopeptide repeat protein,tetratricopeptide repeat protein,Uncharacterized enzyme of heme biosynthesis,putative PEP-CTERM system TPR-repeat lipoprotein,Tetratricopeptide repeat OS
ydiY	COG3137	1.74357	putative outer membrane protein, acid-inducible,Putative salt-induced outer membrane protein,Protein of unknown function, DUF481 OS
fruB	P69811	1.74145	fructose-specific PTS system EIIA component],Pseudo-HPr,bifunctional PTS system fructose-specific transporter subunit IIA/HPr protein,Uncharacterized protein conserved in bacteria,phosphocarrier, HPr family,Phosphoenolpyruvate-dependent sugar phosphotransferase system, EIIA 2 OS
NA	Hypothetical24954	1.74061	Hypothetical protein OS
uraA	P0AGM7	1.73582	uracil transporter,Uracil transporter,uracil transporter,Permeases,uracil-xanthine permease,Permease family OS
plsB	P0A7A7	1.73574	glycerol-3-phosphate acyltransferase,Glycerol-3-phosphate acyltransferase,glycerol-3-phosphate acyltransferase,Glycerol-3-phosphate O-acyltransferase,glycerol-3-phosphate O-acyltransferase,Acyltransferase OS
rfaY	Q9ZIS7	1.73372	lipopolysaccharide core biosynthesis protein,Lipopolysaccharide core heptose(II) kinase rfaY,lipopolysaccharide core biosynthesis protein,Kae1-associated kinase Bud32,Lipopolysaccharide core biosynthesis protein (WaaY) OS
msbB	P24205	1.7273	Lipid A biosynthesis (KDO)2-(lauroyl)-lipid IVA acyltransferase,Lipid A biosynthesis (KDO)2-(lauroyl)-lipid IVA acyltransferase,lipid A biosynthesis (KDO)2-(lauroyl)-lipid IVA acyltransferase,Lauroyl/myristoyl acyltransferase,lipid A biosynthesis (KDO)2-(lauroyl)-lipid IVA acyltransferase,Bacterial lipid A biosynthesis acyltransferase OS
nlpD	P0ADA3	1.72545	lipoprotein NlpD,Murein hydrolase activator NlpD precursor,lipoprotein NlpD,Membrane-bound metallopeptidase,Peptidase family M23 OS
yajG	PRK11627	1.72233	lipoprotein YajG precursor,hypothetical protein,Uncharacterized lipoprotein,Uncharacterized lipoprotein OS
acrA	P0AE06	1.72114	acriflavin resistance protein A,Acriflavine resistance protein A precursor,multidrug efflux system transporter AcrA,efflux transporter, RND family, MFP subunit,HlyD family secretion protein OS
NA	PF07759.6	1.71558	putative lipoprotein,Protein of unknown function (DUF1615) OS
brnQ	P0AD99	1.71235	branched chain amino acid transport system II carrier protein,LIV-II,branched-chain amino acid transport system 2 carrier protein BrnQ,Uncharacterized membrane protein,branched-chain amino acid transport system II carrier protein,Branched-chain amino acid transport protein OS
gntT	P39835	1.71215	gluconate transporter, high-affinity GNT I system,Gnt-I system,high-affinity gluconate transporter,H /gluconate symporter and related permeases,transporter, gluconate:H symporter (GntP) family,GntP family permease OS
rfaL	P27243	1.71048	lipid A-core:surface polymer ligase WaaL,O-antigen ligase,Lipid A core - O-antigen ligase and related enzymes,O-Antigen ligase OS
ftsI	P0AD68	1.70981	peptidoglycan synthetase FtsI,Peptidoglycan synthase FtsI precursor,peptidoglycan synthase FtsI,Membrane carboxypeptidase/penicillin-binding protein,stage V sporulation protein D,Penicillin binding protein transpeptidase domain OS
pitA	P0AFJ7	1.70911	low-affinity inorganic phosphate transporter,Low-affinity inorganic phosphate transporter 1,Phosphate transporter family OS
ppiD	P0ADY1	1.7079	peptidyl-prolyl cis-trans isomerase D,Peptidyl-prolyl cis-trans isomerase D,periplasmic folding chaperone,nitrogen fixation protein NifM,PPIC-type PPIASE domain OS
mscS	P0C0S1	1.70505	mechanosensitive channel MscS,Small-conductance mechanosensitive channel,mechanosensitive channel MscS,Mechanosensitive ion channel OS
ftsB	P0A6S5	1.70328	cell division protein,Cell division protein FtsB,cell division protein FtsB,Septum formation initiator OS
murG	P17443	1.69994	UDP-N-acetylglucosamine--N-acetylmuramyl-(penta pe ptide pyrophosphoryl-undecaprenol N-acetylglucosamine transferase,UDP-N-acetylglucosamine--N-acetylmuramyl-(pentapeptide) pyrophosphoryl-undecaprenol N-acetylglucosamine transferase,undecaprenyldiphospho-muramoylpentapeptide beta-N- acetylglucosaminyltransferase,Predicted glycosyl transferase,undecaprenyldiphospho-muramoylpentapeptide beta-N-acet…
nhaK	O32212	1.6976	putative sodium/hydrogen exchanger,Sodium, potassium, lithium and rubidium/H( ) antiporter,NhaP-type Na /H and K /H antiporters,Na /H antiporter,Sodium/hydrogen exchanger family OS
clpB	P63284	1.6963	protein disaggregation chaperone,Heat shock protein F84.1,protein disaggregation chaperone,Transcriptional regulator containing PAS, AAA-type ATPase, and DNA-binding domains,ATP-dependent chaperone protein ClpB,AAA domain (Cdc48 subfamily) OS
tsx	P0A927	1.69594	nucleoside-specific channel-forming protein tsx,Nucleoside-specific channel-forming protein tsx precursor,nucleoside-specific channel-forming protein Tsx,Nucleoside-specific channel-forming protein, Tsx OS
mlaB	P64602	1.69345	putative anti-sigma factor antagonist,Probable phospholipid ABC transporter-binding protein mlaB,Predicted NTP binding protein (contains STAS domain) OS
lolE	P75958	1.6924	lipoprotein-releasing system transmembrane protein,Lipoprotein-releasing system transmembrane protein lolE,outer membrane-specific lipoprotein transporter subunit LolE,lipoprotein releasing system, transmembrane protein LolE,FtsX-like permease family OS
yfiO	P0AC02	1.69114	outer membrane protein assembly complex subunit YfiO,hypothetical protein,outer membrane biogenesis protein BamD,DNA uptake lipoprotein,outer membrane assembly lipoprotein YfiO OS
hflK	P0ABC7	1.68989	HflK protein,Modulator of FtsH protease HflK,FtsH protease regulator HflK,HflK protein,SPFH domain / Band 7 family OS
apbE	P0AB85	1.68951	thiamine biosynthesis lipoprotein,Thiamine biosynthesis lipoprotein ApbE precursor,thiamine biosynthesis lipoprotein ApbE,ApbE family OS
cls	P0A6H8	1.68453	cardiolipin synthetase,Cardiolipin synthase,cardiolipin synthetase,cardiolipin synthase,Phospholipase D Active site motif OS
sppA	P08395	1.68082	signal peptide peptidase SppA, 67K type,Protease 4,protease 4,signal peptide peptidase SppA, 67K type,Peptidase family S49 OS
ispZ	P0A710	1.68036	putative intracellular septation protein,Probable intracellular septation protein A,intracellular septation protein A,Predicted membrane protein,intracellular septation protein A,Intracellular septation protein A OS
ftsW	P0ABG4	1.67925	cell division protein FtsW,Cell division protein FtsW,cell division protein FtsW,cell division protein FtsW,Cell cycle protein OS
msbA	P60752	1.67649	lipid A export permease MsbA,Lipid A export ATP-binding/permease protein MsbA,lipid transporter ATP-binding/permease protein,ABC-type bacteriocin/lantibiotic exporters, contain an N-terminal double-glycine peptidase domain,lipid A export permease/ATP-binding protein MsbA,ABC transporter transmembrane region OS
secD	P0AG90	1.67379	protein-export protein,hypothetical protein,preprotein translocase subunit SecD,Predicted exporter,protein-export membrane protein SecD,Protein export membrane protein OS
ycjX	P76046	1.67212	putative ATP-binding protein,hypothetical protein,Predicted ATPase,YcjX-like family, DUF463 OS
dcrB	P0AEE1	1.66809	periplasmic protein DcrB,hypothetical protein,hypothetical protein OS
cydB	P0ABK2	1.66671	cytochrome d ubiquinol oxidase subunit 2,Cytochrome d ubiquinol oxidase subunit 2,cytochrome d ubiquinol oxidase subunit 2,cytochrome d ubiquinol oxidase, subunit II,Cytochrome oxidase subunit II OS
modH	P62517	1.66579	glucosyltransferase MdoH,Glucans biosynthesis glucosyltransferase H,glucosyltransferase MdoH,Glycosyl transferase family 2 OS
narG	P09152	1.66239	respiratory nitrate reductase 1 subunit alpha,Respiratory nitrate reductase 1 alpha chain,anaerobic dimethyl sulfoxide reductase subunit A,Uncharacterized anaerobic dehydrogenase,nitrate reductase, alpha subunit,Molybdopterin oxidoreductase OS
yaeL	P0AEH1	1.66237	zinc metallopeptidase RseP,Regulator of sigma E protease,zinc metallopeptidase RseP,Translation elongation factor Ts,RIP metalloprotease RseP,Peptidase family M50 OS
cdh	Q8X7A5	1.65546	CDP-diacylglycerol pyrophosphatase,CDP-diacylglycerol pyrophosphatase,CDP-diacylglycerol pyrophosphatase,CDP-diacylglycerol pyrophosphatase,CDP-diacylglycerol pyrophosphatase OS
inaA	P27294	1.65276	pH-inducible protein involved in stress response (putative kinase),hypothetical protein,hypothetical protein,Lipopolysaccharide kinase (Kdo/WaaP) family OS
rcsD	P39838	1.64674	two-component system sensor kinase,Sensor-like histidine kinase RcsD,phosphotransfer intermediate protein in two-component regulatory system with RcsBC,Uncharacterized domain of BarA-like signal transduction histidine kinases,TMAO reductase sytem sensor TorS,Hpt domain OS
pgaC	P75905	1.6466	N-glycosyltransferase,Poly-beta-1,6-N-acetyl-D-glucosamine synthase,N-glycosyltransferase,Predicted glycosyl hydrolase,poly-beta-1,6 N-acetyl-D-glucosamine synthase,Glycosyl transferase family 2 OS
sapF	P75796	1.64452	peptide ABC transporter ATP-binding protein,Glutathione import ATP-binding protein GsiA,antimicrobial peptide ABC system ATP-binding protein SapF,ABC-type antimicrobial peptide transport system, ATPase component,nickel import ATP-binding protein NikE,ABC transporter OS
ydgA	P77804	1.64007	putative GTP-binding protein,hypothetical protein,hypothetical protein,Bacterial protein of unknown function (DUF945) OS
rffM	Q7A714	1.6392	UDP-N-acetyl-D-mannosaminuronic acid transferase,Putative N-acetylmannosaminyltransferase,putative UDP-N-acetyl-D-mannosaminuronic acid transferase,glycosyltransferase, WecB/TagA/CpsF family,Glycosyl transferase WecB/TagA/CpsF family OS
wbdH	PRK15427	1.63652	putative glycosyl transferase,colanic acid biosynthesis glycosyltransferase WcaL,sugar transferase, PEP-CTERM/EpsH1 system associated,Glycosyl transferases group 1 OS
yibP	P37690	1.63545	membrane protein YibP,Septal ring factor,AmiB activator,Membrane-bound metallopeptidase,Peptidase family M23 OS
mlaD	P64604	1.63172	phospholipid ABC transporter substrate-binding protein,Probable phospholipid ABC transporter-binding protein mlaD,virulence factor Mce family protein,mce related protein OS
exbD	P0ABV2	1.63063	biopolymer transport protein,Biopolymer transport protein exbD,biopolymer transport protein ExbD,TonB system transport protein ExbD,Biopolymer transport protein ExbD/TolR OS
mdtB	P76399	1.62831	multidrug resistance protein,Multidrug transporter MdtC,multidrug efflux system subunit MdtB,RND transporter, hydrophobe/amphiphile efflux-1 (HAE1) family,AcrB/AcrD/AcrF family OS
lolB	P61320	1.62736	outer membrane lipoprotein LolB,Outer-membrane lipoprotein lolB precursor,outer membrane lipoprotein LolB,outer membrane lipoprotein LolB,Outer membrane lipoprotein LolB OS
NA	PRK10397	1.62727	putative lipoprotein,lipoprotein OS
NA	Hypothetical25253	1.62344	Hypothetical protein OS
ftsE	P0A9R7	1.62274	cell division ATP-binding membraine protein FtsE,Cell division ATP-binding protein FtsE,cell division protein FtsE,ABC-type spermidine/putrescine transport systems, ATPase components,cell division ATP-binding protein FtsE,ABC transporter OS
cydC	P63359	1.62257	ABC transporter ATP-binding protein/permease,Lipid A export ATP-binding/permease protein MsbA,cysteine/glutathione ABC transporter membrane/ATP-binding component,ABC-type transport system involved in cytochrome bd biosynthesis, fused ATPase and permease components,thiol reductant ABC exporter, CydC subunit,ABC transporter OS
ftsX	P0AC30	1.62097	cell division protein FtsX,Cell division protein FtsX,cell division ABC transporter subunit FtsX,putative protein insertion permease FtsX,FtsX-like permease family OS
dgkA	P0ABN1	1.61995	diacylglycerol kinase,Diacylglycerol kinase,Prokaryotic diacylglycerol kinase OS
mltC	P0C960	1.61971	membrane-bound lytic murein transglycosylase C,Endo-type membrane-bound lytic murein transglycosylase A precursor,murein transglycosylase C,Domain of unknown function (DUF3393) OS
damX	P11557	1.61806	DamX protein,hypothetical protein,cell division protein DamX,Uncharacterized protein conserved in bacteria,Sporulation related domain OS
wbgP	Q7BLV3	1.61492	glycosyltransferase WbgP,Hyaluronan synthase,putative glycosyl transferase,Predicted glycosyl hydrolase,poly-beta-1,6 N-acetyl-D-glucosamine synthase,Glycosyl transferase family 2 OS
tcyP	P54596	1.61472	putative sodium:dicarboxylate symporter,Transporter of cystine tcyP,glutamate/aspartate:proton symporter,Sodium:dicarboxylate symporter family OS
dacC	P08506	1.60933	D-alanyl-D-alanine carboxypeptidase,D-alanyl-D-alanine carboxypeptidase dacC precursor,D-alanyl-D-alanine carboxypeptidase fraction C,D-alanyl-D-alanine carboxypeptidase OS
gltP	P21345	1.60913	glutamate/aspartate:proton symporter,Glutamate-aspartate carrier protein,glutamate/aspartate:proton symporter,Sodium:dicarboxylate symporter family OS
kdtA	P44806	1.60811	3-deoxy-D-manno-octulosonic-acid transferase,3-deoxy-D-manno-octulosonic-acid transferase,3-deoxy-D-manno-octulosonic-acid transferase,Uncharacterized protein conserved in bacteria,3-Deoxy-D-manno-octulosonic-acid transferase (kdotransferase) OS
proP_3	P0C0L7	1.60665	proline/glycine betaine transporter,Proline porter II,proline/glycine betaine transporter,Arabinose efflux permease,MFS transporter, metabolite:H symporter (MHS) family protein,Sugar (and other) transporter OS
yrbL	PRK10345	1.60613	protein,hypothetical protein,PhoP regulatory network protein YrbL OS
smp	PRK14061	1.60462	Smp protein precursor,unknown domain/lipoate-protein ligase A fusion protein,Uncharacterized membrane protein affecting hemolysin expression,Bacterial virulence factor haemolysin OS
aas	P31119	1.60355	Aas bifunctional protein [includes: 2-acylglycerophosphoethanolamin acyltransferase;acyl[acyl-carrier-protein] synthetase,Bifunctional protein aas,bifunctional acyl-[acyl carrier protein] synthetase/2-acylglycerophosphoethanolamine acyltransferase,ABC-type sugar transport system, periplasmic component,amino acid adenylation domain,AMP-binding enzyme OS
yeeE	P33015	1.60293	inner membrane protein,hypothetical protein,putative inner membrane protein,Predicted transporter component,putative selenium metabolism protein, YedE family,YeeE/YedE family (DUF395) OS
ybeD	P0A8J4	1.6002	protein YbeD,hypothetical protein,hypothetical protein,Uncharacterized conserved protein,Protein of unknown function (DUF493) OS
NA	Hypothetical25594	1.59734	Hypothetical protein OS
seqA	P0AFY8	1.59457	negative modulator of initiation of replication,Negative modulator of initiation of replication,replication initiation regulator SeqA,Negative regulator of replication initiationR,SeqA protein OS
ubiB	P0A6A0	1.5943	ubiquinone biosynthesis protein,Probable ubiquinone biosynthesis protein UbiB,putative ubiquinone biosynthesis protein UbiB,2-polyprenylphenol 6-hydroxylase,ABC1 family OS
asmA	PRK10833	1.59291	putative outer membrane assembly protein,putative assembly protein,Uncharacterized protein involved in outer membrane biogenesis,AsmA family OS
secY	P0AGA2	1.59123	preprotein translocase membrane subunit,hypothetical protein,preprotein translocase subunit SecY,Preprotein translocase subunit SecY,preprotein translocase, SecY subunit,SecY translocase OS
wzzE	P0AG00	1.58947	enterobacterial common antigen (ECA) polysaccharide chain length modulation protein,Lipopolysaccharide biosynthesis protein wzzE,lipopolysaccharide biosynthesis protein WzzE,Chain length determinant protein OS
csrD	P13518	1.58941	putative signal transduction protein,Regulator of CsrB and CsrC decay CsrD,regulatory protein CsrD,MHYT domain (predicted integral membrane sensor domain),diguanylate cyclase (GGDEF) domain,EAL domain OS
atpA	Q0SYU2	1.58891	ATP synthase subunit alpha,ATP synthase subunit alpha,F0F1 ATP synthase subunit alpha,F0F1-type ATP synthase, beta subunit,ATP synthase F1, alpha subunit,ATP synthase alpha/beta family, nucleotide-binding domain OS
yijP	P0CB39	1.58874	inner membrane protein,Phosphoethanolamine transferase CptA,hypothetical protein,Predicted membrane-associated, metal-dependent hydrolase,Sulfatase OS
atpC	P0A6E6	1.58457	membrane-bound ATP synthase,F-ATPase epsilon subunit,F0F1 ATP synthase subunit epsilon,F0F1-type ATP synthase, epsilon subunit (mitochondrial delta subunit),ATP synthase F1, epsilon subunit,ATP synthase, Delta/Epsilon chain, beta-sandwich domain OS
emrA	P0AFV0	1.58204	multidrug resistance protein A,Inner membrane protein yibH,multidrug efflux system protein EmrA,efflux pump membrane protein,HlyD family secretion protein OS
lgt	P60955	1.58064	prolipoprotein diacylglyceryl transferase,Prolipoprotein diacylglyceryl transferase,prolipoprotein diacylglyceryl transferase,prolipoprotein diacylglyceryl transferase,Prolipoprotein diacylglyceryl transferase OS
lolD_1	P75957	1.5759	lipoprotein transporter ATP-binding subunit,Lipoprotein-releasing system ATP-binding protein LolD,lipoprotein transporter ATP-binding subunit,Predicted ABC-type transport system involved in lysophospholipase L1 biosynthesis, ATPase component,lipoprotein releasing system, ATP-binding protein,ABC transporter OS
NA	Hypothetical24906	1.57151	Hypothetical protein OS
yegH	P0AEC0	1.56965	transporter,hypothetical protein,magnesium/cobalt efflux protein CorC,Putative Mg2 and Co2 transporter CorB,gliding motility-associated protein GldE,Integral membrane protein TerC family OS
barA	P0AEC5	1.56679	two-component sensor kinase/response regulator,Signal transduction histidine-protein kinase BarA,hybrid sensory histidine kinase BarA,Uncharacterized domain of BarA-like signal transduction histidine kinases,TMAO reductase sytem sensor TorS,Uncharacterized signal transduction histidine kinase domain (DUF2222) OS
manZ_2	P69805	1.56329	mannose-specific PTS system EIID component,PTS system mannose-specific EIID component,PTS system mannose-specific transporter subunit IID,PTS system, mannose/fructose/sorbose family, IID component,PTS system mannose/fructose/sorbose family IID component OS
pntB	P0AB67	1.56215	NAD(P) transhydrogenase subunit beta,NAD(P) transhydrogenase subunit beta,pyridine nucleotide transhydrogenase,NAD/NADP transhydrogenase alpha subunit,NAD(P) transhydrogenase beta subunit OS
nuoL	P33607	1.56207	NADH-quinone oxidoreductase subunit L,NADH-quinone oxidoreductase subunit L,NADH:ubiquinone oxidoreductase subunit L,Multisubunit Na /H antiporter, MnhB subunit,proton-translocating NADH-quinone oxidoreductase, chain L,NADH-Ubiquinone/plastoquinone (complex I), various chains OS
mreC	PRK13922	1.55999	rod shape-determining protein,rod shape-determining protein MreC,rod shape-determining protein MreC,rod shape-determining protein MreC OS
rcsF	P69411	1.55215	RcsF--phosphorelay glucose and zinc sensor,hypothetical protein,outer membrane lipoprotein OS
yajR	P77726	1.55173	transport protein YajR,Inner membrane transport protein yajR,bicyclomycin/multidrug efflux system,Arabinose efflux permease,multidrug resistance protein,Major Facilitator Superfamily OS
NA	Hypothetical25607	1.55172	Hypothetical protein OS
atpG	P0ABA6	1.5515	membrane-bound ATP synthase F1 sector gamma-subunit,F-ATPase gamma subunit,F0F1 ATP synthase subunit gamma,F0F1-type ATP synthase, epsilon subunit (mitochondrial delta subunit),ATP synthase F1, gamma subunit,ATP synthase OS
ccmE	P69490	1.55128	cytochrome C-type biogenesis protein,Heme chaperone CcmE,cytochrome c-type biogenesis protein CcmE,ABC-type transport system involved in cytochrome c biogenesis, ATPase component,CcmE OS
rfaJ_2	P27129	1.546	UDP-galactose:(glucosyl) LPS alpha1,2-galactosyltransferase WaaT,Lipopolysaccharide 1,2-glucosyltransferase,lipopolysaccharide 1,3-galactosyltransferase,Glycosyl transferase family 8 OS
treB	P36672	1.54422	trehalose-specific PTS system EIIBC component,EIIBC-Tre,PTS system trehalose(maltose)-specific transporter subunits IIBC,PTS system, trehalose-specific IIBC component,Phosphotransferase system, EIIC OS
dmsB_3	P18776	1.54403	anaerobic dimethyl sulfoxide reductase subunit B,DMSO reductase iron-sulfur subunit,hydrogenase 2 protein HybA,Uncharacterized Fe-S center protein,dimethylsulfoxide reductase, chain B,4Fe-4S dicluster domain OS
NA	PRK01254	1.54372	radical SAM superfamily protein,hypothetical protein,uncharacterized radical SAM protein YgiQ,Radical SAM N-terminal OS
glpD	P13035	1.54184	aerobic glycerol-3-phosphate dehydrogenase,Aerobic glycerol-3-phosphate dehydrogenase,glycerol-3-phosphate dehydrogenase,Anaerobic glycerol-3-phosphate dehydrogenase,glycerol-3-phosphate dehydrogenase, anaerobic, A subunit,FAD dependent oxidoreductase OS
hsdR_2	Q7A801	1.54089	putative type I restriction enzyme HsdR protein,Type-1 restriction enzyme R protein,type I site-specific deoxyribonuclease, HsdR family,Type I restriction enzyme R protein N terminus (HSDR_N) OS
ybbK	P0AA53	1.53888	protease, membrane anchored,hypothetical protein,FtsH protease regulator HflK,Uncharacterized protein conserved in bacteria,HflK protein,SPFH domain / Band 7 family OS
atpD	P0ABB4	1.53413	ATP synthase subunit beta,ATP synthase subunit beta,F0F1 ATP synthase subunit beta,F0F1-type ATP synthase, beta subunit,ATP synthase F1, beta subunit,ATP synthase alpha/beta family, nucleotide-binding domain OS
rseA	P0AFX7	1.53401	sigma-E factor negative regulator,Sigma-E factor negative regulatory protein,anti-RNA polymerase sigma factor SigE,Anti sigma-E protein RseA, N-terminal domain OS
plsC	P26647	1.53326	1-acylglycerol-3-phosphate O-acyltransferase,1-acyl-sn-glycerol-3-phosphate acyltransferase,1-acyl-sn-glycerol-3-phosphate acyltransferase,1-acylglycerol-3-phosphate O-acyltransferases,Acyltransferase OS
cutF	P40710	1.53198	copper homeostasis protein (lipoprotein nlpE),Copper homeostasis protein CutF,lipoprotein involved with copper homeostasis and adhesion,Uncharacterized lipoprotein NlpE involved in copper resistance OS
pntA	P07001	1.53034	NAD(P) transhydrogenase subunit alpha,NAD(P) transhydrogenase subunit alpha,NAD(P) transhydrogenase subunit alpha,NAD/NADP transhydrogenase alpha subunit,NAD(P)( ) transhydrogenase (AB-specific), alpha subunit,Alanine dehydrogenase/PNT, C-terminal domain OS
nupC	P0AFF2	1.52931	nucleoside permease nupC,Nucleoside-transport system protein nupC,nucleoside transporter, NupC family,Na dependent nucleoside transporter C-terminus OS
NA	PF07703.8	1.52724	putative protease inhibitor,Alpha-2-macroglobulin family N-terminal region OS
macA_3	P75830	1.52525	HlyD-family secretion protein,Macrolide-specific efflux protein macA precursor,putative efflux pump membrane fusion protein,efflux pump membrane protein,HlyD family secretion protein OS
rnfC	Q52716	1.52389	putative transport protein,Nitrogen fixation protein rnfC,electron transport complex protein RnfC,Predicted NADH:ubiquinone oxidoreductase, subunit RnfC,electron transport complex, RnfABCDGE type, C subunit,Respiratory-chain NADH dehydrogenase 51 Kd subunit OS
metN	P30750	1.52301	D-methionine ABC transporter ATP-binding protein,Methionine import ATP-binding protein MetN,DL-methionine transporter ATP-binding subunit,ABC-type proline/glycine betaine transport system, ATPase component,D-methionine ABC transporter, ATP-binding protein,ABC transporter OS
ygiB	PRK11653	1.5209	putative inner membrane protein,hypothetical protein,Protein of unknown function (DUF1190) OS
degS	P0AEE3	1.51608	protease,Serine endoprotease DegS precursor,serine endoprotease,Predicted protease with the C-terminal PDZ domain,periplasmic serine peptidase DegS,Trypsin OS
yrbF	P63386	1.51587	ABC transporter ATP-binding protein,Probable phospholipid import ATP-binding protein MlaF,putative ABC transporter ATP-binding protein YrbF,ABC-type spermidine/putrescine transport systems, ATPase components,glycine betaine/L-proline transport ATP binding subunit,ABC transporter OS
yhcB	P0ADW3	1.51274	cytochrome d ubiquinol oxidase subunit III,Putative cytochrome d ubiquinol oxidase subunit 3,hypothetical protein,Protein of unknown function (DUF1043) OS
hemH	P23871	1.51181	ferrochelatase,Ferrochelatase,ferrochelatase,Protoheme ferro-lyase (ferrochelatase),ferrochelatase,Ferrochelatase OS
mtlA	P00550	1.51103	PTS system subunit IIABC,EIICBA-Mtl,PTS system mannitol-specific transporter subunit IICBA,Phosphotransferase system, galactitol-specific IIB component,PTS system, mannitol-specific IIC component,Phosphoenolpyruvate-dependent sugar phosphotransferase system, EIIA 2 OS
mscM	P0AAT4	1.50564	putative mechanosensitive ion channel protein,Miniconductance mechanosensitive channel,Mechanosensitive ion channel OS
dacA	P0AEB2	1.50522	D-alanyl-D-alanine carboxypeptidase,D-alanyl-D-alanine carboxypeptidase dacA precursor,D-alanyl-D-alanine carboxypeptidase fraction A,D-alanyl-D-alanine carboxypeptidase OS
frdC	P0A8Q0	1.50479	fumarate reductase subunit C,Fumarate reductase 15 kDa hydrophobic protein,fumarate reductase subunit C,Fumarate reductase subunit C,Fumarate reductase subunit C OS
nuoB	P0AFC7	1.50143	NADH dehydrogenase I subunit B,NADH-quinone oxidoreductase subunit B,NADH dehydrogenase subunit B,NADH:ubiquinone oxidoreductase 49 kD subunit 7,NADH-quinone oxidoreductase, B subunit,NADH ubiquinone oxidoreductase, 20 Kd subunit OS
efeB	P31545	1.50015	putative peroxidase,Deferrochelatase/peroxidase EfeB precursor,Tat-translocated enzyme,Dyp-type peroxidase family OS

## Sheet: All Sig. Proteins
All Significant Proteins (399)				Time (min), mock infection, replicate															Time (min), PhiX174 infected, replicate
Gene	Identifier	Description	COG Mapping category	0C1	0C2	0C3	15C1	15C2	15C3	30C1	30C2	30C3	60C1	60C2	60C3	75C1	75C2	75C3	0P1	0P2	0P3	15P1	15P2	15P3	30P1	30P2	30P3	60P2	60P3	75P1	75P2	75P3
A	P03631	Replication-associated protein A OS	S	1.10994	0.819216	0.656623	1.10848	0.826116	0.698248	1.11535	0.944959	0.829889	1.09228	0.582059	0.801927	0.760993	0.574687	0.801367	1.17486	0.819927	0.616179	1.33041	0.646521	0.640785	1.97067	1.08864	1.11467	5.17582	5.18978	13.0071	7.76108	9.69644
aas	P31119	Aas bifunctional protein [includes: 2-acylglycerophosphoethanolamin acyltransferase;acyl[acyl-carrier-protein] synthetase,Bifunctional protein aas,bifunctional acyl-[acyl carrier protein] synthetase/2-acylglycerophosphoethanolamine acyltransferase,ABC-type sugar transport system, periplasmic component,amino acid adenylation domain,AMP-binding enzyme OS	I	1.03952	1.02813	0.973321	1.03805	1.01785	0.979451	0.981427	1.07696	0.930578	0.951967	0.954468	0.927909	0.951064	0.946618	0.907272	1.03484	1.05186	0.968773	1.05829	0.988469	0.939518	1.00564	1.04296	0.931035	1.00298	0.975864	1.56595	1.47255	1.45937
accB	P0ABD8	biotin carboxyl carrier protein of acetyl-CoA carboxylase,Biotin carboxyl carrier protein of acetyl-CoA carboxylase,acetyl-CoA carboxylase biotin carboxyl carrier protein subunit,Biotin carboxyl carrier protein,acetyl-CoA carboxylase, biotin carboxyl carrier protein,Biotin-requiring enzyme OS	I	1.02616	1.02718	1.21908	0.903872	1.03306	1.25589	0.965135	1.09255	1.00583	0.934947	1.12538	1.06317	1.31099	1.12561	1.08248	0.967112	1.15312	1.23629	0.889396	0.988072	1.11933	0.955998	1.00218	1.05526	1.09791	0.998107	0.697397	0.85688	0.74278
aceE	P0AFG8	pyruvate dehydrogenase E1 component,Pyruvate dehydrogenase E1 component,pyruvate dehydrogenase subunit E1,Pyruvate dehydrogenase complex, dehydrogenase (E1) component,pyruvate dehydrogenase (acetyl-transferring), homodimeric type,Transketolase, thiamine diphosphate binding domain OS	C	1.14834	1.02212	1.09605	1.13051	1.12364	1.27709	1.23102	1.26741	1.22734	0.898638	0.901121	0.864026	0.853901	0.813559	0.793558	1.08499	1.08575	1.16597	1.12535	1.14036	1.14181	1.07747	1.21316	1.20482	0.974032	0.903455	0.798412	0.835286	0.730692
aceF	P06959	dihydrolipoamide acetyltransferase component (E2) of pyruvate dehydrogenase,Dihydrolipoyllysine-residue acetyltransferase component of pyruvate dehydrogenase complex,pyruvate dehydrogenase dihydrolipoyltransacetylase,Acetyl/propionyl-CoA carboxylase, alpha subunit,dihydrolipoyllysine-residue acetyltransferase,2-oxoacid dehydrogenases acyltransferase (catalytic domain) OS	C	1.11829	1.09735	1.06717	1.13218	1.18413	1.27017	1.2408	1.31953	1.20244	0.885401	0.883112	0.911492	0.858865	0.789799	0.762811	1.10355	1.14292	1.19105	1.09375	1.19523	1.19779	1.06732	1.24415	1.19152	0.960834	0.895409	0.787384	0.855961	0.774345
acpP	P0A6A8	acyl carrier protein,Fatty acid synthase acyl carrier protein,acyl carrier protein,Acyl carrier protein,acyl carrier protein,Phosphopantetheine attachment site OS	I	0.734205	0.697535	0.839925	0.868158	0.867769	1.14601	0.901597	1.03264	0.976153	1.20499	1.05607	1.4247	1.45284	1.14177	1.58077	0.686747	0.839118	0.862552	0.872191	0.924056	0.901921	0.923279	1.01523	1.10054	1.34866	1.08613	0.84914	0.803584	0.96642
acrA	P0AE06	acriflavin resistance protein A,Acriflavine resistance protein A precursor,multidrug efflux system transporter AcrA,efflux transporter, RND family, MFP subunit,HlyD family secretion protein OS	V	1.03869	0.905815	0.871626	0.966288	1.00661	1.04348	1.10883	1.23137	1.16004	1.0261	0.995583	1.03819	1.15355	1.02075	1.06979	0.904266	0.954267	0.995328	1.01264	1.03897	1.02002	1.03498	1.09081	1.09472	1.20562	1.11264	1.96295	1.77303	1.84755
acrB	P31224	acriflavin resistance protein B,Acriflavine resistance protein B,multidrug efflux system protein AcrB,RND transporter, hydrophobe/amphiphile efflux-1 (HAE1) family,AcrB/AcrD/AcrF family OS	P	1.01698	0.980088	0.930948	0.989653	1.06711	1.09063	1.07299	1.14905	1.0673	0.943268	0.95209	0.961099	0.943972	0.918739	0.948267	0.953435	0.996733	1.015	1.02809	1.04891	1.02902	0.971418	1.15661	1.03074	1.13325	1.07241	1.85223	1.75787	1.85158
acs	P27550	acetyl-coenzyme A synthetase,Acetyl-coenzyme A synthetase,acetyl-CoA synthetase,Uncharacterized protein conserved in bacteria,acetate--CoA ligase,AMP-binding enzyme OS	I	0.800445	0.834387	0.823917	0.743658	0.790083	0.861345	0.67188	0.827082	0.652888	1.48601	1.20829	0.901142	1.53333	1.31982	1.01903	0.830023	0.862393	0.858618	0.807935	0.827038	0.828361	0.77059	0.842849	0.637308	1.08855	0.860861	1.23026	1.2566	0.684352
adhC	P25437	alcohol dehydrogenase,S-(hydroxymethyl)glutathione dehydrogenase,L-threonine 3-dehydrogenase,Branched-chain amino acid aminotransferase/4-amino-4-deoxychorismate lyase,S-(hydroxymethyl)glutathione dehydrogenase/class III alcohol dehydrogenase,Alcohol dehydrogenase GroES-like domain OS	C	0.985527	0.97598	1.10546	0.941923	1.05653	0.998053	0.968719	1.25816	1.49232	0.912254	1.03126	1.25625	1.16986	1.07144	1.31576	0.972973	1.11597	0.975166	0.971559	1.06402	1.00613	1.01354	1.01251	1.46863	0.974457	1.21865	0.752536	0.77326	0.838146
aldA	P25553	aldehyde dehydrogenase A,Lactaldehyde dehydrogenase,aldehyde dehydrogenase A,Delta 1-pyrroline-5-carboxylate dehydrogenase,succinate-semialdehyde dehydrogenase,Aldehyde dehydrogenase family OS	C	0.883106	0.937737	0.820151	0.879506	0.957025	0.76963	0.803519	0.899659	0.786963	1.16604	1.10737	1.1863	1.38617	1.14367	1.30015	0.82872	0.960392	0.815343	0.90309	1.00239	0.864732	0.797292	0.896683	0.805983	0.916135	1.09134	0.914424	0.961636	0.981867
apbE	P0AB85	thiamine biosynthesis lipoprotein,Thiamine biosynthesis lipoprotein ApbE precursor,thiamine biosynthesis lipoprotein ApbE,ApbE family OS	H	1.36042	1.0237	1.03704	1.11816	1.03802	1.01276	1.54676	0.890891	1.04134	0.987897	0.873259	0.899714	0.863475	0.814827	0.911664	1.10843	1.00898	0.985493	1.10674	0.984095	1.05721	1.12185	0.839587	1.1184	0.955726	1.01041	1.47905	1.33931	1.55742
aphA	P0AE22	acid phosphatase/phosphotransferase,Class B acid phosphatase precursor,acid phosphatase/phosphotransferase,Acid phosphatase (class B),HAD phosphatase, family IIIB,HAD superfamily, subfamily IIIB (Acid phosphatase) OS	S	0.964653	1.00695	0.887947	0.894192	0.823141	0.712524	0.715868	0.655626	0.533121	1.24773	0.990826	0.840114	1.20922	1.11864	1.03856	0.993162	0.923234	0.79223	0.859551	0.850497	0.759706	0.743513	0.740076	0.518903	0.764155	0.75911	0.711954	0.770503	0.677636
argE_1	P23908	putative peptidase,Acetylornithine deacetylase,peptidase,putative selenium metabolism hydrolase,Peptidase family M20/M25/M40 OS	E	1.35569	1.41435	1.26146	1.15254	1.20397	1.07592	0.994135	1.04384	0.931108	0.785552	0.739721	0.782298	0.723404	0.69539	0.731088	1.4409	1.41037	1.26039	1.16784	1.26322	1.11974	0.967657	1.06852	1.0162	0.712218	0.761477	0.660785	0.708017	0.574211
artQ	P0AE34	arginine transport system permease,Arginine ABC transporter permease protein ArtQ,arginine transporter permease subunit ArtQ,ABC-type amino acid transport system, permease component,ectoine/hydroxyectoine ABC transporter, permease protein EhuD,Binding-protein-dependent transport system inner membrane component OS	E	0.928472	1.0926	0.999686	1.17457	1.15074	0.866104	0.994135	0.919143	0.978272	1.04123	0.910296	0.818344	0.717376	0.77776	0.759395	1.01628	0.941609	0.788788	1.28617	1.09225	1.05149	1.20722	0.997825	0.969256	0.888037	0.920965	1.50993	1.41236	1.60376
asmA	PRK10833	putative outer membrane assembly protein,putative assembly protein,Uncharacterized protein involved in outer membrane biogenesis,AsmA family OS	M	0.984692	1.00727	0.88575	0.953939	0.941157	0.825005	0.986641	0.88115	0.875464	1.03896	0.949711	0.885082	0.987234	0.956122	0.927282	1.01107	0.916701	0.86206	0.969452	0.950298	0.834491	0.984205	1.00163	0.856253	0.981694	0.945575	1.70181	1.49276	1.37811
asnA	P00963	aspartate--ammonia ligase (asparagine synthetase A),Aspartate--ammonia ligase,asparagine synthetase AsnA,aspartate--ammonia ligase,Aspartate-ammonia ligase OS	E	1.0821	0.930468	1.03421	0.89753	0.909091	0.882111	0.828934	0.990745	0.844727	0.899773	0.808359	0.890079	2.11915	1.33566	1.42997	0.973624	1.06533	1.01647	0.864115	0.902584	0.876992	0.750282	0.87602	0.856668	0.978714	0.91008	1.65902	1.41879	1.76024
aspA	P0AC38	aspartate ammonia-lyase,Aspartate ammonia-lyase,aspartate ammonia-lyase,Fumarase,aspartate ammonia-lyase,Lyase OS	E	1.20289	1.00917	0.965474	0.990654	0.907438	0.898118	0.911046	0.853385	0.709592	1.17776	1.0598	1.03105	1.29362	1.25265	1.26452	1.14458	1.03307	1.04746	0.99052	0.957455	0.888026	0.814592	0.887983	0.720399	0.995317	0.963086	0.816939	0.876177	0.797851
Astr	P00000	Truncated A protein Astar OS	S	1.11912	0.83091	0.643754	1.13685	0.82876	0.681376	1.10427	0.939113	0.853206	1.13464	0.568128	0.821913	0.765248	0.560431	0.823816	1.19635	0.825643	0.614704	1.40485	0.652087	0.633837	2.06243	1.07504	1.14001	5.06556	5.50402	12.7966	7.89984	10.779
atpA	Q0SYU2	ATP synthase subunit alpha,ATP synthase subunit alpha,F0F1 ATP synthase subunit alpha,F0F1-type ATP synthase, beta subunit,ATP synthase F1, alpha subunit,ATP synthase alpha/beta family, nucleotide-binding domain OS	C	1.13359	1.09387	1.03641	1.00401	1.08628	1.01622	1.07918	1.12859	1.00795	1.00908	0.938838	0.991435	1.00177	0.95834	0.966813	1.06545	1.15108	1.11237	0.979986	1.09304	1.04536	0.93569	1.13377	1.00291	1.03065	1.05348	1.53772	1.45876	1.65413
atpC	P0A6E6	membrane-bound ATP synthase,F-ATPase epsilon subunit,F0F1 ATP synthase subunit epsilon,F0F1-type ATP synthase, epsilon subunit (mitochondrial delta subunit),ATP synthase F1, epsilon subunit,ATP synthase, Delta/Epsilon chain, beta-sandwich domain OS	C	1.20623	1.14539	1.2467	1.06075	1.1881	1.08198	1.16487	1.04481	1.33704	0.827534	1.03092	1.16488	0.828014	1.02804	1.21523	1.07261	1.19682	1.13941	1.07479	1.2497	1.14834	1.05039	1.00272	1.34607	1.14304	1.24894	1.64755	1.45417	1.76494
atpD	P0ABB4	ATP synthase subunit beta,ATP synthase subunit beta,F0F1 ATP synthase subunit beta,F0F1-type ATP synthase, beta subunit,ATP synthase F1, beta subunit,ATP synthase alpha/beta family, nucleotide-binding domain OS	C	1.09992	1.06448	0.971438	1.00134	0.978182	1.00671	1.06224	1.0039	0.952835	1.06846	0.961944	0.964668	0.947163	0.952954	0.957052	1.05666	1.00857	1.09712	0.989817	1.01352	1.01757	0.955622	1.13268	0.957208	1.04215	1.01988	1.42126	1.44085	1.52116
atpG	P0ABA6	membrane-bound ATP synthase F1 sector gamma-subunit,F-ATPase gamma subunit,F0F1 ATP synthase subunit gamma,F0F1-type ATP synthase, epsilon subunit (mitochondrial delta subunit),ATP synthase F1, gamma subunit,ATP synthase OS	C	1.06707	1.05088	1.08977	1.00868	1.04331	1.13909	1.04366	1.07355	1.17647	0.950454	0.972477	1.05603	1.02305	0.981784	1.12055	1.05992	1.10453	1.21957	0.987008	1.02942	1.11647	0.979692	0.88472	1.17615	1.12388	1.10838	1.60079	1.5162	1.73203
B	P03633	Internal scaffolding protein B OS	S	0.984414	0.743679	0.650659	0.930574	0.784463	0.728964	1.11013	0.816366	0.882353	0.976172	0.587496	0.812634	0.77695	0.605101	0.903856	0.941062	0.704777	0.589624	1.07233	0.615507	0.645689	1.65626	0.762371	1.18612	5.26096	6.90819	13.6198	10.4999	14.2129
barA	P0AEC5	two-component sensor kinase/response regulator,Signal transduction histidine-protein kinase BarA,hybrid sensory histidine kinase BarA,Uncharacterized domain of BarA-like signal transduction histidine kinases,TMAO reductase sytem sensor TorS,Uncharacterized signal transduction histidine kinase domain (DUF2222) OS	T	1.00195	0.996207	1.07533	0.943258	1.15207	1.02228	0.978169	1.23868	0.977742	0.927005	1.04995	1.01035	1.00887	1.02329	1.0366	0.965158	1.15027	1.0804	1.00281	1.10656	1.00695	0.98082	1.05601	0.953884	1.01958	1.12305	1.69255	1.65082	1.46474
betT	P54582	high-affinity choline transport protein (BCCT-family transporter),Glycine betaine transporter BetP,choline transport protein BetT,Dephospho-CoA kinase,transporter, betaine/carnitine/choline transporter (BCCT) family,BCCT family transporter OS	P	0.918174	0.901391	0.733208	1.08211	0.876364	1.01233	1.08341	0.775451	1.27769	1.01853	0.849134	0.924697	0.815248	0.685569	1.03856	0.957668	0.797877	0.801574	1.09375	0.900596	1.00123	1.07597	1.00489	1.24761	0.93444	1.09702	1.36612	1.60303	2.02418
bhsA	P0AB40	protein involved in stress resistance and biofilm formation,Multiple stress resistance protein BhsA precursor,hypothetical protein,Protein of unknown function (DUF1471) OS	M	0.888394	0.831858	0.778406	1.41689	1.4076	1.939	1.07657	1.26206	2.96237	0.594554	0.813795	1.0853	0.579078	0.693806	1.02733	0.84435	0.715802	0.782395	1.57935	1.49105	2.16306	1.03121	1.41001	3.47154	0.724564	0.964979	0.628584	0.744774	1.30423
brnQ	P0AD99	branched chain amino acid transport system II carrier protein,LIV-II,branched-chain amino acid transport system 2 carrier protein BrnQ,Uncharacterized membrane protein,branched-chain amino acid transport system II carrier protein,Branched-chain amino acid transport protein OS	E	0.962149	0.969659	0.881984	1	0.907769	1.28401	0.973607	0.880175	1.2035	1.07489	0.937139	1.00143	0.822695	1.04039	1.05173	0.989906	0.802777	1.22597	0.987711	0.839364	1.01716	0.95299	0.92224	1.26506	1.26522	1.0885	1.52095	1.68849	1.78173
btuB	P06129	vitamin B12/cobalamin outer membrane transporter,Outer membrane cobalamin translocator,vitamin B12/cobalamin outer membrane transporter,Outer membrane cobalamin receptor protein,TonB-dependent vitamin B12 receptor,TonB dependent receptor OS	P	1.14417	1.12642	1.11676	1.01903	0.930579	0.849665	0.940697	0.819776	0.898251	0.996974	0.861026	0.884011	0.815603	0.882306	0.90776	1.17779	1.05349	1.0209	1.08251	0.996024	0.897017	0.952238	0.8559	0.894059	0.86292	0.870327	1.6652	1.58006	1.63667
C	P69172	Protein C OS	S	1.2079	0.771492	0.437853	1.29806	0.779504	0.506597	1.24047	0.899172	0.839428	1.37632	0.411485	0.9404	0.709574	0.384286	0.826257	1.4181	0.743569	0.500123	1.47086	0.587276	0.485084	2.20045	1.06362	1.06897	5.02937	3.77378	17.9312	15.5075	16.1457
carB	P00968	carbamoyl-phosphate synthase large subunit,Carbamoyl-phosphate synthase large chain,carbamoyl phosphate synthase large subunit,Carbamoylphosphate synthase small subunit,carbamoyl-phosphate synthase, large subunit,Carbamoyl-phosphate synthase L chain, ATP binding domain OS	F	0.598664	0.551833	0.571563	0.585781	0.516694	0.582306	0.619746	0.528982	0.708002	1.50832	1.49745	1.81513	1.76348	1.72279	1.98438	0.557148	0.523479	0.594541	0.604635	0.572167	0.608909	0.585935	0.538336	0.725384	1.11835	1.53668	0.947949	0.950609	1.39825
ccmE	P69490	cytochrome C-type biogenesis protein,Heme chaperone CcmE,cytochrome c-type biogenesis protein CcmE,ABC-type transport system involved in cytochrome c biogenesis, ATPase component,CcmE OS	O	1.11077	0.869469	0.876648	0.980975	0.826446	0.593987	0.991528	0.690209	0.650768	1.19024	1.10126	0.98965	1.2617	1.28117	1.03709	1.02279	0.666394	0.651586	1.02282	0.744732	0.732734	1.03197	0.548668	0.724138	1.03491	0.959773	2.07896	1.84057	1.63398
ccmH	P0ABM9	cytochrome C-type biogenesis protein,Cytochrome c-type biogenesis protein CcmH precursor,formate-dependent nitrite reductase complex subunit NrfF,Cytochrome c biogenesis factor,cytochrome c nitrite reductase, accessory protein NrfF,Cytochrome C biogenesis protein OS	O	0.909546	0.823009	0.752668	1.07043	0.91405	0.790396	0.963506	0.932781	0.91309	1.22201	1.33843	1.22662	0.893262	1.28719	1.03563	0.988929	0.883218	0.718466	1.09691	0.901392	0.790356	1.08575	1.06145	0.973411	1.01788	1.30336	1.46184	1.7643	2.35997
cdh	Q8X7A5	CDP-diacylglycerol pyrophosphatase,CDP-diacylglycerol pyrophosphatase,CDP-diacylglycerol pyrophosphatase,CDP-diacylglycerol pyrophosphatase,CDP-diacylglycerol pyrophosphatase OS	I	1.02533	0.918458	1.04331	1.03905	0.909752	0.802942	1.03389	0.845592	0.860095	0.92171	0.932382	0.882941	0.871277	0.874386	0.856515	1.01205	0.886484	0.795672	1.08497	0.864413	0.832039	1.08048	0.88472	0.831325	0.885483	0.974444	1.49449	1.42109	1.39221
cirA	P17315	colicin I TonB-dependent receptor,Colicin I receptor precursor,catecholate siderophore receptor CirA,Outer membrane receptor for ferrienterochelin and colicins,TonB-dependent vitamin B12 receptor,TonB dependent receptor OS	P	0.892569	1.10841	0.963905	0.953939	1.07934	1.38957	1.0378	1.04384	1.44462	0.846445	0.772681	1.00964	0.836879	0.815143	1.0122	0.881146	1.10372	1.17335	1.10604	1.08986	1.22599	1.54833	1.00979	1.41504	1.14645	1.20114	1.74107	1.44498	1.84285
clpB	P63284	protein disaggregation chaperone,Heat shock protein F84.1,protein disaggregation chaperone,Transcriptional regulator containing PAS, AAA-type ATPase, and DNA-binding domains,ATP-dependent chaperone protein ClpB,AAA domain (Cdc48 subfamily) OS	O	1.08906	1.13338	1.01004	0.993324	1.00959	0.950032	0.904855	0.948368	0.865395	1.03782	1.05233	0.965025	0.951773	1.00808	0.962421	1.11885	1.07472	1.02582	1.03687	1.033	0.982427	0.91651	0.973355	0.86747	1.17795	1.14245	1.83723	1.50195	1.61786
cls	P0A6H8	cardiolipin synthetase,Cardiolipin synthase,cardiolipin synthetase,cardiolipin synthase,Phospholipase D Active site motif OS	I	1.0039	1.03192	1.05869	0.998999	0.970248	1.00627	0.872923	0.955188	1.10652	1.06392	0.99932	1.04497	0.927305	1.00364	1.02489	1.04754	1.04451	1.11925	1.0776	1.00954	1.10298	0.989094	1.01468	1.07977	1.1788	1.11311	1.49802	1.79279	1.68838
cmr	P0AEY8	multidrug translocase mdfA,Chloramphenicol resistance pump Cmr,multidrug efflux system translocase MdfA,Arabinose efflux permease,drug resistance transporter, Bcr/CflA subfamily,Major Facilitator Superfamily OS	G	1.0732	0.733565	0.84683	1.02804	0.790413	0.788233	1.16455	0.788602	0.985162	0.874811	0.827047	0.92434	0.685106	0.80057	0.860908	1.01758	0.720294	0.799607	1.09551	0.726441	0.91132	1.21098	0.669386	1.0108	0.916135	1.06531	1.43141	1.5966	2.35191
cpdB	P08331	bifunctional 2',3'-cyclic nucleotide 2'-phosphodiesterase/3'-nucleotidase periplasmic protein,2',3'-cyclic-nucleotide 2'-phosphodiesterase/3'-nucleotidase precursor,bifunctional 2',3'-cyclic nucleotide 2'-phosphodiesterase/3'-nucleotidase periplasmic precursor protein,2',3'-cyclic-nucleotide 2'-phosphodiesterase,5'-nucleotidase, C-terminal domain OS	F	0.93209	0.937737	1.02448	0.896863	0.855537	0.857884	0.810362	0.786654	0.832008	1.02496	1.123	1.00071	1.26702	1.40029	1.21474	0.900684	0.911392	0.90927	0.860604	0.891054	0.895382	0.859722	0.761283	0.828002	0.97318	0.972078	0.769299	0.881231	0.856279
csrD	P13518	putative signal transduction protein,Regulator of CsrB and CsrC decay CsrD,regulatory protein CsrD,MHYT domain (predicted integral membrane sensor domain),diguanylate cyclase (GGDEF) domain,EAL domain OS	T	0.94378	1.06068	1.04457	0.936582	1.00066	0.820247	1.0567	0.900146	0.941706	0.658472	0.931023	1.04354	0.830142	0.955172	0.964373	0.804624	1.02532	0.843865	0.910464	1.07913	0.812423	0.919143	0.879282	0.974242	0.820775	1.07288	1.55007	1.29244	1.52787
cutF	P40710	copper homeostasis protein (lipoprotein nlpE),Copper homeostasis protein CutF,lipoprotein involved with copper homeostasis and adhesion,Uncharacterized lipoprotein NlpE involved in copper resistance OS	M, P	1.12441	1.03571	0.734777	1.06542	0.974215	0.805105	1.00912	0.864588	1.28352	1.03555	0.841998	1.10707	1.0039	0.904166	1.17765	1.04429	0.920784	0.798623	1.07233	0.933201	0.822231	1.01091	0.82708	1.25135	0.95828	1.1505	1.63785	1.39766	1.69174
cybC	P0ABE7	soluble cytochrome b562,Soluble cytochrome b562 precursor,cytochrome b562,Soluble cytochrome b562,Cytochrome b562 OS	C	0.843306	0.761062	1.01099	0.871495	0.920992	1.33593	0.913327	0.907453	1.18283	0.781014	1.22698	1.37188	1.25567	1.18201	1.34017	0.716379	0.85341	1.23826	0.811798	0.886282	1.2501	0.92516	1.02338	1.20648	1.09153	0.998107	0.539921	0.863772	0.566152
cydA	P0ABJ9	cytochrome d ubiquinol oxidase subunit 1,Cytochrome d ubiquinol oxidase subunit 1,cytochrome d terminal oxidase subunit 1,Bacterial Cytochrome Ubiquinol Oxidase OS	C	1.1951	0.953856	1.21281	1.08678	1.20992	1.4921	1.24242	1.37798	0.992051	0.875189	0.993204	0.889722	0.998936	1.00681	0.909712	1.11951	1.21519	1.45709	1.13272	1.19205	1.24193	1.04325	1.20609	1.00956	1.29757	1.01467	1.95104	1.86906	1.66622
cydB	P0ABK2	cytochrome d ubiquinol oxidase subunit 2,Cytochrome d ubiquinol oxidase subunit 2,cytochrome d ubiquinol oxidase subunit 2,cytochrome d ubiquinol oxidase, subunit II,Cytochrome oxidase subunit II OS	C	1.25744	0.786662	1.26868	0.911549	1.08331	1.31213	1.35191	1.22942	1.16375	0.641074	0.833503	0.997502	0.911348	0.864882	1.04929	0.914035	1.13067	1.25301	0.892205	0.951889	1.07397	0.838285	0.744426	1.31159	1.12175	1.1027	1.5805	1.49552	1.63331
cydC	P63359	ABC transporter ATP-binding protein/permease,Lipid A export ATP-binding/permease protein MsbA,cysteine/glutathione ABC transporter membrane/ATP-binding component,ABC-type transport system involved in cytochrome bd biosynthesis, fused ATPase and permease components,thiol reductant ABC exporter, CydC subunit,ABC transporter OS	V	0.898135	0.971871	0.971751	0.91522	0.976529	0.958252	0.913001	1.02241	1.05723	0.94289	0.889568	0.945039	0.954965	0.935213	0.994632	0.971019	0.986117	0.969265	0.927669	0.959046	0.8868	0.984205	1.03371	1.00208	0.977863	1.0213	1.59241	1.42017	1.66823
cyoA	P0ABJ1	cytochrome o ubiquinol oxidase subunit II,Ubiquinol oxidase subunit 2 precursor,cytochrome o ubiquinol oxidase subunit II,ubiquinol oxidase, subunit II,COX Aromatic Rich Motif OS	C	1.00445	1.00569	0.999686	0.891522	0.990413	1.12568	0.973933	1.12762	1.09804	0.998487	0.986408	1.07994	1.07943	1.00269	1.13275	0.929665	1.09147	1.17089	0.879565	0.991252	0.970985	0.825122	1.07613	1.03781	1.21626	1.14245	1.91266	1.71927	2.12626
cyoB	P0ABI8	cytochrome o ubiquinol oxidase subunit I,Ubiquinol oxidase subunit 1,cytochrome o ubiquinol oxidase subunit I,cytochrome o ubiquinol oxidase, subunit I,Cytochrome C and Quinol oxidase polypeptide I OS	C	1.08183	0.972187	0.902072	0.99032	1.06876	1.00108	1.19941	1.19143	0.851616	1.08737	1.09174	0.960742	1.01667	1.00998	1.02391	1.02117	1.12699	0.961888	0.995084	1.05845	0.893747	0.942083	1.02501	0.813876	1.15837	0.985802	1.95192	1.762	1.60846
cysH	P17854	phosphoadenosine phosphosulfate reductase,Phosphoadenosine phosphosulfate reductase,phosphoadenosine phosphosulfate reductase,Uncharacterized protein conserved in bacteria,phosphoadenosine phosphosulfate reductase,Phosphoadenosine phosphosulfate reductase family OS	P	1.0988	1.11631	1.06497	0.953605	0.960661	0.935756	0.780384	0.873356	1.07843	0.755295	0.811757	0.771949	1.30142	1.22699	1.30503	1.14067	1.13557	1.13696	0.978581	0.969781	0.979975	0.819481	0.848831	1.09015	0.713495	0.792712	1.18306	1.08247	1.42713
cysI	P17846	sulfite reductase (NADPH) hemoprotein beta subunit,Sulfite reductase [NADPH] hemoprotein beta-component,sulfite reductase subunit beta,Sulfite reductase, beta subunit (hemoprotein),sulfite reductase (NADPH) hemoprotein, beta-component,Nitrite and sulphite reductase 4Fe-4S domain OS	C	1.15614	1.19185	1.20496	0.981308	1.06017	1.12395	0.856957	1.02192	0.862745	0.722012	0.839959	0.647038	1.41773	1.20893	1.11079	1.19733	1.28665	1.34596	0.991222	1.10417	1.13772	0.82437	1.04405	0.892813	0.757769	0.666824	0.922805	0.9915	0.871054
cysJ	P38038	sulfite reductase (NADPH) flavoprotein alpha subunit,Sulfite reductase [NADPH] flavoprotein alpha-component,sulfite reductase subunit alpha,Nitric oxide synthase, oxygenase domain,sulfite reductase [NADPH] flavoprotein, alpha-component,FAD binding domain OS	P	1.15141	1.20164	1.25361	1.00167	1.07537	1.1525	0.911698	0.91963	0.931108	0.77534	0.921848	0.698787	1.25532	1.28402	1.1552	1.13351	1.25357	1.34596	1.0309	1.11093	1.14426	0.913877	0.932572	0.928957	0.833546	0.707525	0.858403	1.10636	0.926796
cysN	P23845	sulfate adenylyltransferase,Sulfate adenylyltransferase subunit 1,sulfate adenylyltransferase subunit 1,Adenylylsulfate kinase and related kinases,sulfate adenylyltransferase, large subunit,Elongation factor Tu GTP binding domain OS	P	1.21848	1.09893	1.21249	0.968291	0.879339	0.947437	0.857934	0.819776	0.753577	0.70764	0.786952	0.610992	1.47057	1.17915	1.00098	1.20189	1.0588	1.21908	1.00316	0.878728	0.9387	0.821361	0.805329	0.759867	0.628352	0.596782	0.982797	0.992878	0.850235
D	P69486	External scaffolding protein D OS	S	1.08127	0.804994	0.553986	1.0751	0.791405	0.588795	1.11404	0.855334	0.901961	1.16604	0.579681	0.847966	0.907092	0.61809	0.86286	2.5337	0.746427	0.640275	1.15204	0.722068	0.648958	1.49003	1.27134	1.09098	4.87144	5.69475	14.0481	10.5775	17.1921
dacA	P0AEB2	D-alanyl-D-alanine carboxypeptidase,D-alanyl-D-alanine carboxypeptidase dacA precursor,D-alanyl-D-alanine carboxypeptidase fraction A,D-alanyl-D-alanine carboxypeptidase OS	M	1.0167	1.00885	0.958255	1.0751	1.10281	1.16331	1.12056	1.27326	1.08479	1.1736	1.0683	1.05853	1.08014	1.04514	1.02977	1.00065	1.08126	1.10893	0.999649	1.04294	1.09808	1.02783	1.1838	1.07146	1.21626	1.07667	1.57521	1.58282	1.591
dacC	P08506	D-alanyl-D-alanine carboxypeptidase,D-alanyl-D-alanine carboxypeptidase dacC precursor,D-alanyl-D-alanine carboxypeptidase fraction C,D-alanyl-D-alanine carboxypeptidase OS	M	0.964932	0.966182	0.865348	0.991322	0.980165	1.1088	1.01825	1.04725	1.02862	1.09493	1.04825	1.04283	1.03652	1.09235	1.04734	0.97167	0.95835	1.08729	0.979284	0.982903	1.06375	1.01091	1.09135	1.02285	1.20221	1.06957	1.61359	1.65311	1.84486
dadA	P40875	D-amino acid dehydrogenase small subunit,Sarcosine oxidase subunit beta,D-amino acid dehydrogenase small subunit,Glycine cleavage system T protein (aminomethyltransferase),glycine oxidase ThiO,FAD dependent oxidoreductase OS	E	0.797662	0.935525	0.860013	0.778705	0.87405	0.920614	0.756924	0.783731	0.8177	1.10893	1.22698	1.12527	1.37943	1.24125	1.23182	0.748942	0.874643	0.899926	0.754565	0.909344	0.91132	0.673185	0.816748	0.819693	1.12899	1.1027	1.50463	1.48082	1.51108
dadX	P06191	alanine racemase, catabolic,Alanine racemase, catabolic,alanine racemase,Uncharacterized protein conserved in bacteria,alanine racemase,Alanine racemase, N-terminal domain OS	M	0.797105	0.984197	0.980854	0.824099	1.07074	1.10102	0.823069	1.16853	0.927398	1.2118	1.39348	1.18094	1.55532	1.4364	1.33968	0.806903	1.15312	1.09171	0.804775	1.02982	1.01839	0.749906	1.03589	0.939344	1.22818	1.16233	1.31539	1.4629	1.49362
damX	P11557	DamX protein,hypothetical protein,cell division protein DamX,Uncharacterized protein conserved in bacteria,Sporulation related domain OS	U	1.14027	0.970291	1.1968	0.976969	1.01289	1.39087	1.11404	1.01802	1.05617	0.659228	1.00272	1.00999	0.991489	1.00871	0.916057	0.990231	1.08248	1.37251	1.02669	1.06163	1.12873	1.05152	0.614464	1.03282	1.24181	1.00947	1.73269	1.59982	1.38617
dcrB	P0AEE1	periplasmic protein DcrB,hypothetical protein,hypothetical protein OS	S	1.24186	1.03919	1.00753	1.01636	1.02942	1.17456	1.17302	1.04189	0.99629	1.04085	0.996262	0.96788	1.06809	1.03089	1.00781	1.04201	1.04083	1.20875	1.0007	1.05686	1.09031	0.91839	1.1354	0.970918	1.19966	1.00521	1.73666	1.77349	1.67226
dctA	P0A830	C4-dicarboxylate transport protein,Aerobic C4-dicarboxylate transport protein,C4-dicarboxylate transporter DctA,Sodium:dicarboxylate symporter family OS	C	0.812135	0.91024	0.94978	0.768358	0.867438	1.06208	0.73379	0.792012	0.90726	1.24849	1.26707	1.23233	1.24539	1.40694	1.48219	0.802019	0.984892	1.19253	0.784761	0.85169	0.859011	0.744641	0.796085	0.938513	1.35079	1.1079	1.49228	2.02343	1.90799
dcuA	P0ABN5	anaerobic C4-dicarboxylate transporter,Anaerobic C4-dicarboxylate transporter DcuA,anaerobic C4-dicarboxylate transporter,Thiol:disulfide interchange protein,transporter, anaerobic C4-dicarboxylate uptake (Dcu) family,Anaerobic c4-dicarboxylate membrane transporter OS	O	0.967715	0.788559	0.529818	0.866489	0.87438	0.782176	0.836755	0.914759	0.937997	1.16717	1.07917	1.17737	1.27837	1.23808	1.48267	0.895474	0.860351	0.634866	0.869382	0.823062	0.602779	0.845055	0.856987	0.899044	1.69264	1.31283	2.37936	3.21342	2.49698
dcuS	P0AEC8	two-component sensor kinase,Sensor histidine kinase DcuS,sensory histidine kinase DcuS,Signal transduction histidine kinase involved in nitrogen fixation and metabolism regulation,phosphate regulon sensor kinase PhoR,Histidine kinase-, DNA gyrase B-, and HSP90-like ATPase OS	T	0.936543	1.09387	0.982423	1.01068	1.15669	0.93316	0.898664	1.11642	1.29942	0.919818	1.04927	1.24875	1.09504	1.02519	1.1225	1.00098	1.08861	0.985493	0.935744	1.12406	0.97548	0.964272	1.24579	1.24595	1.03661	1.17889	1.8337	1.56857	2.32236
deaD	P0A9P6	ATP-dependent RNA helicase (DEAD-box protein),Cold-shock DEAD box protein A,ATP-dependent RNA helicase DeaD,Predicted transporter component,ATP-dependent DNA helicase RecQ,DEAD/DEAH box helicase OS	L	1.01141	1.00474	1.05681	1.16222	1.16992	1.49903	1.16911	1.21432	1.31585	0.861573	0.881414	0.941113	0.832979	0.83035	0.839434	0.959948	0.975092	1.11335	1.15625	1.2008	1.37965	1.11207	1.21098	1.28999	1.02171	0.93327	0.851345	0.928555	0.819342
degS	P0AEE3	protease,Serine endoprotease DegS precursor,serine endoprotease,Predicted protease with the C-terminal PDZ domain,periplasmic serine peptidase DegS,Trypsin OS	O	0.910103	1.00917	1.0204	0.984312	1.04992	1.12741	1.02313	1.09011	0.99629	0.904312	0.928644	0.907923	1.00567	0.965943	1.01659	0.987626	1.05798	1.21269	0.950843	0.972167	0.959951	1.05566	1.01577	0.936435	1.06513	1.09229	1.62594	1.54376	1.36064
dgkA	P0ABN1	diacylglycerol kinase,Diacylglycerol kinase,Prokaryotic diacylglycerol kinase OS	M	1.09435	0.921934	1.24043	1.08645	1.06678	1.02141	1.12545	0.999513	0.914679	1.03026	1.08189	0.996788	0.972695	0.972913	0.932162	1.07717	1.04287	1.00861	1.07268	0.949503	0.973437	1.14705	0.73627	0.884088	1.00426	1.03407	1.7521	1.50747	1.40228
dhaK	P76015	PTS-dependent dihydroxyacetone kinase, dihydroxyacetone-binding subunit,PTS-dependent dihydroxyacetone kinase, dihydroxyacetone-binding subunit dhaK,dihydroxyacetone kinase subunit DhaK,Transcriptional regulator, contains sigma factor-related N-terminal domain,dihydroxyacetone kinase, DhaK subunit,Dak1 domain OS	G	1.27637	1.2696	1.17232	1.06676	1.15736	1.21307	1.01108	1.04968	0.826709	0.910741	0.850832	0.892577	0.920567	0.805639	0.731088	1.17193	1.24704	1.25104	1.09515	1.16779	1.06375	0.956751	0.976618	0.855422	0.931886	0.795078	0.639612	0.758557	0.554063
dinD	PRK11525	DNA-damage-inducible protein D,DNA-damage-inducible protein D OS	S	0.937657	1.0354	1.1425	0.811749	1.10975	1.1936	0.936787	0.985387	0.767356	0.649017	0.976215	0.894718	0.693262	0.889276	0.924841	0.814067	1.21274	1.13646	0.862008	1.14433	1.08173	0.845055	0.736813	0.80349	1.1324	0.991955	1.52448	1.71652	1.76897
dmsB_3	P18776	anaerobic dimethyl sulfoxide reductase subunit B,DMSO reductase iron-sulfur subunit,hydrogenase 2 protein HybA,Uncharacterized Fe-S center protein,dimethylsulfoxide reductase, chain B,4Fe-4S dicluster domain OS	C	1.56248	0.993995	1.26648	1.07844	0.872727	1.19749	0.861518	0.909888	1.06359	0.587746	0.850832	0.791221	0.81773	0.788215	1.08687	1.51286	1.06288	1.49693	1.26545	0.852883	1.09195	1.04964	0.770527	1.04404	1.23755	0.947468	1.25849	1.4312	1.4681
dnaJ	P08622	chaperone protein DnaJ,Heat shock protein J,chaperone protein DnaJ,Preprotein translocase subunit Sec63,chaperone protein DnaJ,DnaJ C terminal domain OS	O	1.01614	1.08502	1.07941	0.995661	1.12	1.36664	1.01466	1.10375	1.04875	0.961422	1.0965	1.01356	0.921631	0.976715	1.05857	1.00065	1.09147	1.1822	1.0302	1.08628	1.16387	0.965401	1.00272	1.03739	1.21626	1.14955	1.83591	1.77625	1.96306
dppA_1	P23847	dipeptide ABC transporter, substrate-binding protein,Dipeptide-binding protein,antimicrobial peptide ABC transporter periplasmic binding protein SapA,ABC-type oligopeptide transport system, periplasmic component,nickel ABC transporter, nickel/metallophore periplasmic binding protein,Bacterial extracellular solute-binding proteins, family 5 Middle OS	E	0.824102	0.857775	0.985248	0.787049	0.857521	0.898983	0.706419	0.834389	0.756227	1.13578	1.15019	1.01463	1.73121	1.58942	1.54222	0.795832	0.966925	0.978608	0.741222	0.917694	0.916224	0.694246	0.786297	0.735771	0.952746	0.943682	0.679312	0.864232	0.865682
dps	P0ABT2	DNA starvation/stationary phase protection protein Dps,DNA protection during starvation protein,DNA starvation/stationary phase protection protein Dps,Ferritin-like domain OS	P	1.01002	1.01454	1.12335	1.14085	1.33752	1.59723	1.1463	1.35363	1.18919	0.857413	0.901801	0.862241	0.777305	0.857595	0.803807	0.908825	0.986117	0.965822	1.19487	1.33002	1.44544	1.04851	1.29962	1.14292	1.01405	0.900615	0.786943	0.938204	0.792478
drrA	P32010	ABC transporter ATP-binding protein,Daunorubicin/doxorubicin resistance ATP-binding protein DrrA,nodulation ABC transporter NodI,ABC-type Na transport system, ATPase component,daunorubicin resistance ABC transporter, ATP-binding protein,ABC transporter OS	V	1.00111	1.07807	1.09605	1.10013	1.17025	1.34804	1.01075	1.23527	1.04558	1.05711	1.05674	0.944682	0.898936	0.920957	0.855051	1.11364	1.15353	1.3012	1.15063	1.13718	1.26441	1.16247	1.32518	1.09971	1.17795	1.05726	1.71813	1.74087	1.71659
dsdX	P08555	permease DsdX,DsdX permease,permease DsdX,H /gluconate symporter and related permeases,transporter, gluconate:H symporter (GntP) family,GntP family permease OS	E, G	0.682438	1.20386	0.79096	0.675567	0.946446	0.710794	0.68361	0.745251	0.645469	1.65847	0.8702	1.00178	1.03794	0.900681	0.871645	0.711495	1.03675	0.684042	0.720506	0.888668	0.706171	0.661903	0.855356	0.552971	1.02512	1.25793	2.77459	1.86997	1.91068
E	P03639	Lysis protein E OS	S	0.998052	0.776549	0.83145	0.98231	0.92	0.906338	1	1.64442	0.709062	1.14183	0.764866	0.814418	0.883688	0.76889	0.831137	0.835233	1.02001	0.99582	0.851475	0.761829	0.782182	0.898458	1.02012	0.874117	2.5679	2.33838	6.39127	5.65311	5.47683
efeB	P31545	putative peroxidase,Deferrochelatase/peroxidase EfeB precursor,Tat-translocated enzyme,Dyp-type peroxidase family OS	P	1.06234	1.08059	1.04363	1.0257	1.05752	0.933593	1.06256	1.09985	1.09221	0.857791	0.937819	0.928979	0.782269	0.911769	0.953636	1.06415	1.1421	0.953528	1.03265	1.07396	1.07601	1.13276	1.15661	1.05899	1.11026	1.09891	1.17821	1.5479	1.2458
elaA	P0A0M6	putative acyltransferase with acyl-CoA N-acyltransferase domain,hypothetical protein,putative acyltransferase,Acetyltransferase (GNAT) family OS	S	0.917339	0.964286	1.02825	1.02003	0.880992	0.762276	0.921473	0.736483	0.870164	0.948563	0.965681	0.921842	1.06596	1.14494	0.963397	0.947248	0.894243	0.831571	1.05548	0.92008	0.859828	1.05491	0.823274	0.848359	0.750958	0.876006	0.696074	0.658396	0.64137
emrA	P0AFV0	multidrug resistance protein A,Inner membrane protein yibH,multidrug efflux system protein EmrA,efflux pump membrane protein,HlyD family secretion protein OS	V	1.01642	0.959545	0.96516	0.959279	0.921322	0.902012	1.09384	0.902582	1.11341	0.892209	1.01121	1.10314	1.04645	0.999208	1.06296	0.990231	0.879543	0.923039	1.0014	0.910934	0.935022	1.00527	0.91354	1.10968	1.02341	1.14482	1.66387	1.53549	1.7186
exbD	P0ABV2	biopolymer transport protein,Biopolymer transport protein exbD,biopolymer transport protein ExbD,TonB system transport protein ExbD,Biopolymer transport protein ExbD/TolR OS	U	1.10493	1.1299	1.09322	1.11248	1.10215	1.11313	1.10622	1.08962	0.933227	0.786687	0.726809	0.749822	0.883688	0.738159	0.780381	1.12048	1.08371	1.15909	1.13027	1.0994	1.21455	1.09552	1.06906	1.04736	0.810558	0.874586	1.48125	1.16793	1.26797
F	P03641	Capsid protein F OS	S	1.06457	0.832807	0.684557	1.05741	0.849917	0.790828	1.09971	0.973697	0.889772	1.08283	0.636765	0.887937	0.778369	0.652305	0.902879	1.13579	0.847693	0.744037	1.16257	0.769781	0.7217	1.45468	1.05546	1.06897	3.34483	4.31898	11.5637	8.6244	14.1028
fadE	P71539	acyl-CoA dehydrogenase,Acyl-CoA dehydrogenase fadE12,acyl-CoA dehydrogenase,Rubredoxin,cyclohexanecarboxyl-CoA dehydrogenase,Domain of unknown function (DUF1974) OS	I	1.15725	1.09513	1.28343	1.06409	1.14975	1.26368	0.90681	1.00097	1.11235	0.833964	0.79035	0.865096	0.837589	0.774909	0.949732	1.1449	1.11474	1.23777	1.0474	1.09503	1.26849	0.805942	0.888526	1.04902	1.07918	0.977757	1.82223	1.95268	1.86904
fadI	P76503	fatty acid oxidation comple beta subunit (3-ketoacyl-CoA thiolase),3-ketoacyl-CoA thiolase,3-ketoacyl-CoA thiolase,Transcription-associated recombination protein,acetyl-CoA C-acyltransferase FadI,Thiolase, N-terminal domain OS	I	0.876705	1.06416	0.965474	0.946595	1.1795	1.12395	0.830564	1.07745	0.955485	0.8941	1.01087	0.95753	0.892199	0.958023	1.00683	0.959948	1.13557	1.05827	0.939607	1.16302	1.1177	0.8695	0.889614	0.969672	1.14304	1.02082	1.65373	1.62325	1.78039
fadL	P10384	long-chain fatty acid transport protein,Outer membrane flp protein,long-chain fatty acid outer membrane transporter,Outer membrane protein transport protein (OMPP1/FadL/TodX) OS	I	1.63318	1.4055	1.48933	1.07744	0.976198	1.16937	0.942326	0.781783	0.791203	0.68646	0.670065	0.577088	0.62305	0.704895	0.608101	1.53663	1.48346	1.79493	1.20119	1.13241	1.13813	0.773975	0.681892	0.850021	0.818646	0.71983	1.63167	1.6476	1.79516
fbp	P0A993	fructose-1,6-bisphosphatase,Fructose-1,6-bisphosphatase class 1,fructose-1,6-bisphosphatase,Fructose-1-6-bisphosphatase OS	G	0.842193	0.904867	0.83145	0.85781	0.889587	0.897253	0.825024	0.964929	1.00689	1.04841	1.13184	1.09422	1.34823	1.34231	1.37628	0.878867	0.924051	0.959921	0.885183	0.900596	0.875358	0.856713	0.987493	1.00457	1.00255	1.01467	0.917071	1.0108	1.14842
fdoH	P0AAJ5	formate dehydrogenase-O,Formate dehydrogenase-O subunit beta,hydrogenase 2 protein HybA,Ferredoxin-like protein,formate dehydrogenase, beta subunit,Formate dehydrogenase N, transmembrane OS	C	1.12997	0.916561	1.10546	1.00768	0.954711	1.06338	1.06615	1.01802	0.990461	0.933434	1.00102	1.02998	0.914184	0.885791	0.931674	1.08824	1.0147	1.1463	1.02247	0.92167	0.989375	0.977811	0.822186	0.953469	1.17582	1.14198	1.76577	1.68436	1.74815
fecA	P13036	TonB-dependent receptor,Iron(III) dicitrate transport protein FecA,catecholate siderophore receptor CirA,Outer membrane cobalamin receptor protein,TonB-dependent siderophore receptor,TonB dependent receptor OS	P	1.24242	1.22946	1.3145	1.12984	1.09289	1.01406	0.956012	0.952265	0.977742	0.854766	0.722732	0.764454	0.72766	0.698242	0.691069	1.21491	1.30298	1.11729	1.21138	1.20398	0.991418	0.949229	1	0.990029	0.789272	0.873639	1.7468	1.45417	1.96239
feoA	P0AEL3	ferrous iron transport protein A,Ferrous iron transport protein A,ferrous iron transport protein A,FeoA domain OS	P	1.05288	1.34829	1.03453	1.15187	1.30248	1.01103	1.02183	1.11252	0.742978	0.845688	0.747197	0.710921	0.794681	0.840488	0.726696	1.155	1.41568	1.13892	1.1408	1.28469	1.11524	1.09139	0.979337	0.75779	0.726267	0.660672	1.23335	0.923961	0.713902
fepA	P05825	Outer membrane receptor for ferrienterochelin and colicins,Enterobactin outer-membrane receptor,outer membrane receptor FepA,Outer membrane receptor for ferrienterochelin and colicins,TonB-dependent siderophore receptor,TonB dependent receptor OS	P	1.01085	1.16656	1.0113	1.02236	1.06579	1.02444	1.08179	1.01364	1.3132	0.818457	0.818552	0.932191	0.871277	0.853477	0.955588	0.975578	1.19559	0.94566	1.1868	1.17296	1.04332	1.43813	1.04513	1.42169	0.944657	1.08613	1.65417	1.30898	1.94023
fhuA	P06971	ferrichrome outer membrane transporter,Ferric hydroxamate uptake,ferrichrome outer membrane transporter,Outer membrane receptor for monomeric catechols,TonB-dependent siderophore receptor,TonB dependent receptor OS	P	1.3184	1.14791	1.20716	1.17056	1.03802	1.01536	1.02867	0.863127	1.10599	0.766641	0.642542	0.713419	0.769858	0.753049	0.765739	1.2859	1.22826	1.11925	1.32303	1.15427	1.04904	1.03197	0.843937	1.13793	0.736909	0.821107	1.67181	1.33379	1.83076
fiu	P75780	catecholate siderophore TonB-dependent receptor,TonB-dependent receptor Fiu,catecholate siderophore receptor Fiu,Outer membrane receptor for monomeric catechols,TonB-dependent siderophore receptor,TonB dependent receptor OS	P	0.96855	1.18142	1.03453	0.869159	1.00529	0.825438	0.93972	0.826595	1.17594	0.722012	0.669385	0.834761	0.757801	0.651038	0.829673	0.951482	1.14741	0.883698	0.974368	1.01988	0.864732	1.30763	0.896139	1.18612	0.790975	0.960246	1.65593	1.18079	1.40497
frdC	P0A8Q0	fumarate reductase subunit C,Fumarate reductase 15 kDa hydrophobic protein,fumarate reductase subunit C,Fumarate reductase subunit C,Fumarate reductase subunit C OS	C	1.14974	0.926675	0.992781	1.00467	0.749752	0.839282	0.773216	0.559182	0.863275	1.23828	0.987088	1.0546	0.942553	1.03754	1.20986	1.23413	0.844018	0.890583	1.05337	0.680716	0.824275	0.95487	0.663948	0.847113	1.0464	1.07903	1.67093	1.54836	1.58093
frdD	P0A8Q3	fumarate reductase subunit D,Fumarate reductase 13 kDa hydrophobic protein,fumarate reductase subunit D,Fumarate reductase subunit D OS	C	1.19176	0.894753	1.34055	1.07777	0.855207	1.33463	0.884001	0.792499	0.915209	0.694024	1.01393	1.19914	1.56986	1.23491	1.2489	1.14197	1.05431	1.18072	1.03933	0.819881	1.07029	0.947349	0.383904	0.998754	1.22393	1.16469	1.93869	1.35263	1.54399
fruA	P23355	PTS system fructose-specific transporter subunit IIBC,EIIBC-Fru,PTS system fructose-specific transporter subunits IIBC,PTS system, Fru family, IIC component,Phosphotransferase system, EIIC OS	G	1.32424	0.95512	1.25392	1.06776	0.884628	1.13909	0.99609	0.877253	1.04081	0.940998	1.00917	1.24268	1.08191	0.911769	1.13568	1.23054	1.05472	1.28399	1.14361	0.924453	1.03269	0.945468	0.733007	1.03988	1.3891	1.416	2.08381	1.87319	2.18469
fruB	P69811	fructose-specific PTS system EIIA component],Pseudo-HPr,bifunctional PTS system fructose-specific transporter subunit IIA/HPr protein,Uncharacterized protein conserved in bacteria,phosphocarrier, HPr family,Phosphoenolpyruvate-dependent sugar phosphotransferase system, EIIA 2 OS	G	1.15113	1.1476	1.1064	0.933912	1.0076	1.04002	0.886608	1.00487	0.972443	1.10363	1.03976	1.20807	1	0.917472	1.09175	1.08303	1.20702	1.18121	0.923455	1.04334	0.991009	0.832268	0.920609	0.985459	1.2848	1.29389	1.86105	1.55801	1.82136
ftsB	P0A6S5	cell division protein,Cell division protein FtsB,cell division protein FtsB,Septum formation initiator OS	D	0.819928	1.05784	1.33741	0.828104	1.06579	1.83387	0.940371	0.937652	1.76683	0.645234	1.1648	1.20271	1.16596	1.01473	1.33626	0.837838	0.961617	1.74773	0.895716	0.947515	1.38333	0.939075	0.499184	1.67927	1.65219	1.47373	1.74504	2.12038	2.12492
ftsE	P0A9R7	cell division ATP-binding membraine protein FtsE,Cell division ATP-binding protein FtsE,cell division protein FtsE,ABC-type spermidine/putrescine transport systems, ATPase components,cell division ATP-binding protein FtsE,ABC transporter OS	D	0.920401	0.972187	0.858757	1.07043	1.07835	1.26714	1.04073	1.21189	1.18071	1.11573	1.16718	1.07816	1.16135	1.12942	0.952172	1.01921	1.06982	1.14433	1	0.960636	1.11565	1.13577	1.09081	1.18862	1.36484	1.02272	1.78518	1.78084	1.69644
ftsI	P0AD68	peptidoglycan synthetase FtsI,Peptidoglycan synthase FtsI precursor,peptidoglycan synthase FtsI,Membrane carboxypeptidase/penicillin-binding protein,stage V sporulation protein D,Penicillin binding protein transpeptidase domain OS	M	0.982744	0.948483	0.963277	0.992323	0.997686	0.799913	1.05735	0.917681	0.967144	0.993192	0.965342	0.926838	0.866667	0.963726	0.937042	0.990557	0.966925	0.819769	1.03476	0.971372	0.827135	1.06581	0.94671	0.936435	0.918263	1.04401	1.65373	1.40041	1.67764
ftsW	P0ABG4	cell division protein FtsW,Cell division protein FtsW,cell division protein FtsW,cell division protein FtsW,Cell cycle protein OS	D	1.0437	0.9311	0.934714	0.945928	0.966612	0.846636	1.15868	0.977594	1.12507	1.05484	1.07645	0.989293	0.94078	0.941549	1.01464	0.917942	0.975092	0.906811	1.01475	0.962624	0.921945	1.0331	1.08102	1.12422	0.975309	1.13204	1.68681	1.54193	1.636
ftsX	P0AC30	cell division protein FtsX,Cell division protein FtsX,cell division ABC transporter subunit FtsX,putative protein insertion permease FtsX,FtsX-like permease family OS	D	0.964932	0.957649	0.929065	0.980975	0.945124	0.811594	0.97491	1.00877	0.797562	1.00038	0.949032	0.873305	1.01206	0.925709	0.871645	0.993487	0.924459	0.787804	1.01053	0.872763	0.769922	1.04701	0.937466	0.802659	0.899957	0.922385	1.77547	1.43533	1.34318
fucI	P69922	L-fucose isomerase,L-fucose isomerase,L-fucose isomerase,L-fucose isomerase and related proteins,L-fucose isomerase,L-fucose isomerase, first N-terminal domain OS	G	0.936265	0.933628	0.891086	0.913551	0.813223	0.735886	0.816227	0.821237	0.650238	1.13427	1.29052	1.07102	1.54645	1.56534	1.5388	1.01303	0.928542	0.922547	0.913273	0.88827	0.805476	0.772471	0.756933	0.612796	1.04896	1.00426	1.18262	1.1785	0.981867
fumA	P0AC33	class I fumarate hydratase,Fumarate hydratase class I, aerobic,fumarate hydratase FumA,Tartrate dehydratase beta subunit/Fumarate hydratase class I, C-terminal domain,hydrolyase, tartrate beta subunit/fumarate domain protein, Fe-S type,Fumarate hydratase (Fumerase) OS	C	0.794879	0.902023	0.86629	0.783378	0.838017	0.816786	0.699251	0.80565	0.829889	1.22012	1.14169	1.10885	1.48652	1.30683	1.43973	0.816021	0.892201	0.850258	0.811447	0.852485	0.808337	0.745017	0.78249	0.821354	0.93444	1.02035	0.802382	0.914312	0.906649
G	P03643	Major spike protein G OS	S	1.12274	0.782554	0.63779	1.11749	0.789752	0.707333	1.14891	0.864101	0.788553	1.13313	0.620116	0.781228	0.702128	0.610169	0.777452	1.20808	0.732136	0.648144	1.27704	0.741551	0.64528	1.48326	1.00653	1.09057	4.44913	6.80691	16.6352	9.40914	17.9664
gadB_1	P69908	glutamate decarboxylase beta,Glutamate decarboxylase alpha,L-tyrosine decarboxylase,glutamate decarboxylase,Pyridoxal-dependent decarboxylase conserved domain OS	E	1.40412	1.01833	1.26711	1.46629	0.829091	1.61627	0.87781	0.773989	0.720721	1.02685	0.883792	0.707352	0.711348	0.820529	0.504636	1.6874	0.913026	1.77772	1.4519	0.855666	1.42378	1.21437	0.88472	0.770253	1.15709	0.606247	0.619321	1.29382	0.435191
gadB_2	P69910	glutamate decarboxylase beta,Glutamate decarboxylase beta,L-tyrosine decarboxylase,glutamate decarboxylase,Pyridoxal-dependent decarboxylase conserved domain OS	E	1.40523	1.01833	1.26711	1.31509	0.829091	1.61627	0.890844	0.773989	0.720721	0.888427	0.883792	0.707352	0.711348	0.820529	0.504636	1.5451	0.913026	1.77772	1.31847	0.855666	1.42378	1.08048	0.88472	0.770253	1.15709	0.606247	0.619321	1.29382	0.435191
galK	P0A6T3	galactokinase,Galactokinase,galactokinase,Galactokinase,galactokinase,Galactokinase galactose-binding signature OS	G	1.50654	1.10809	1.0951	1.23064	1.01223	0.808566	1.17758	0.97321	0.792793	0.783661	0.72511	0.686652	0.901418	0.736259	0.656418	1.49202	1.1813	0.944677	1.27072	1.12445	0.895791	1.06055	0.817836	0.786041	0.679864	0.703739	0.762682	0.638181	0.556078
galT	P09148	galactose-1-phosphate uridylyltransferase,Galactose-1-phosphate uridylyltransferase,galactose-1-phosphate uridylyltransferase,galactose-1-phosphate uridylyltransferase,Galactose-1-phosphate uridyl transferase, N-terminal domain OS	G	1.54857	1.20101	1.16164	1.21128	0.974876	1.16072	1.16813	0.834389	0.888712	0.861952	0.830105	0.732691	0.826241	0.756217	0.693509	1.42527	1.1568	1.28842	1.26264	1.07157	1.14916	1.11282	0.870582	0.916494	0.847595	0.719356	0.670931	0.729152	0.553392
garR_1	P0ABQ2	tartronate semialdehyde reductase,2-hydroxy-3-oxopropionate reductase,tartronate semialdehyde reductase,Uncharacterized protein conserved in bacteria,2-hydroxy-3-oxopropionate reductase,NAD binding domain of 6-phosphogluconate dehydrogenase OS	I	0.762037	0.831858	0.739485	0.774032	0.72595	0.592256	0.663082	0.730151	0.6354	1.12708	0.913354	0.782655	1.87766	1.91826	1.41728	0.691957	0.738261	0.729776	0.730688	0.684294	0.690233	0.710417	0.752583	0.586622	0.756066	0.78088	0.700044	0.893637	0.901948
gcd	P15877	glucose dehydrogenase,Quinoprotein glucose dehydrogenase,outer membrane biogenesis protein BamB,Glucose dehydrogenase,membrane-bound PQQ-dependent dehydrogenase, glucose/quinate/shikimate family,PQQ enzyme repeat OS	G	1.0039	0.89981	0.979912	1.03071	0.990413	1.02271	1.26035	1.21481	1.32167	1.02988	0.884472	1.00964	0.940071	0.791383	0.895071	0.939108	0.97795	0.944677	1.01053	0.996819	0.936657	1.11922	1.15389	1.23806	1.07791	1.10648	1.84076	1.55938	1.6998
gcvH	P0A6T9	glycine cleavage system protein H,Glycine cleavage system H protein,glycine cleavage system protein H,Glycine cleavage system H protein (lipoate-binding),glycine cleavage system H protein,Glycine cleavage H-protein OS	E	0.984971	0.969659	1.15035	0.889853	1.01025	0.919316	0.979146	0.76717	0.671966	1.14107	1.57458	1.15025	1.3461	1.48044	1.27574	0.874959	1.0931	0.809442	0.783357	1.03062	0.851246	0.751786	0.661773	0.767761	1.10132	1.20634	0.829731	0.852745	1.03224
gcvP	P33195	glycine dehydrogenase,Glycine dehydrogenase [decarboxylating],glycine dehydrogenase,glycine dehydrogenase,Glycine cleavage system P-protein OS	E	0.865015	0.863148	0.782172	0.797397	0.78876	0.646766	0.750407	0.818315	0.72761	1.26475	1.13116	1.16738	1.52801	1.39838	1.43631	0.85705	0.911801	0.78092	0.798455	0.850895	0.716796	0.73035	0.87602	0.729954	1.04002	1.07761	0.89281	0.996554	0.999328
gcvT	P27248	aminomethyltransferase (glycine cleavage system protein),Aminomethyltransferase,glycine cleavage system aminomethyltransferase T,Glycine cleavage system T protein (aminomethyltransferase),glycine cleavage system T protein,Aminomethyltransferase folate-binding domain OS	E	0.799332	0.878951	0.817012	0.759346	0.770248	0.69522	0.623656	0.706284	0.645999	1.41641	1.27149	1.16881	1.66348	1.50737	1.44949	0.808206	0.909759	0.756823	0.737711	0.805567	0.735595	0.65739	0.661773	0.597424	1.05492	1.05443	0.716365	0.936825	0.889859
gfcD	PF06082.5	putative lipoprotein,Bacterial putative lipoprotein (DUF940) OS	S	1.02338	1.03508	0.968613	1.0524	0.995372	0.948735	1.0378	1.00097	1.0159	0.950076	0.825688	0.895432	0.864184	0.847774	0.864812	1.06057	1.01347	0.908286	1.06145	1.02982	0.946056	0.973674	0.947254	1.00042	0.881652	0.963086	1.52404	1.50517	1.78173
glcG	PRK09732	protein GlcG,hypothetical protein,Domain of unknown function (DUF336) OS	S	1.26607	1.26485	1.56434	1.11182	1.24595	1.40125	0.993157	1.10229	1.36937	0.66112	0.985049	1.005	1.18582	1.04736	1.16496	1.14588	1.3773	1.44283	1.14888	1.33837	1.50879	1.02181	0.661773	1.33486	1.0132	1.01325	0.678871	0.752125	0.659503
glnH	P0AEQ3	glutamine ABC transporter, substrate-binding protein,Glutamine-binding periplasmic protein precursor,glutamine ABC transporter periplasmic protein,Response regulator containing a CheY-like receiver domain and a GGDEF domain,lysine-arginine-ornithine-binding periplasmic protein,Bacterial extracellular solute-binding proteins, family 3 OS	E	0.891177	0.847345	0.943189	0.929239	0.935868	1.13433	0.806126	0.978568	0.970323	1.18306	1.21916	1.17666	1.45284	1.39332	1.36652	0.869424	0.981625	1.11237	0.911517	0.951491	1.06089	0.904099	0.846112	0.990445	1.14772	1.00189	0.646228	0.876637	0.830087
gloA	P0AC81	glyoxalase I,Lactoylglutathione lyase,glyoxalase I,Predicted enzyme related to lactoylglutathione lyase,lactoylglutathione lyase,Glyoxalase/Bleomycin resistance protein/Dioxygenase superfamily OS	E	0.700529	0.692478	1.20967	0.831108	0.826446	0.875189	0.776474	0.572333	0.856916	0.779501	1.14679	0.881156	1.44007	1.22319	0.880918	0.777271	0.77501	0.711089	0.804073	0.804771	0.92358	1.04438	0.672104	0.907769	0.774798	0.858022	0.394354	0.539858	0.560779
glpD	P13035	aerobic glycerol-3-phosphate dehydrogenase,Aerobic glycerol-3-phosphate dehydrogenase,glycerol-3-phosphate dehydrogenase,Anaerobic glycerol-3-phosphate dehydrogenase,glycerol-3-phosphate dehydrogenase, anaerobic, A subunit,FAD dependent oxidoreductase OS	C	0.994712	1.11125	1.0521	0.896863	1.05058	1.0119	0.947866	1.06089	0.90991	1.08737	1.04179	1.10921	1.03546	0.971963	1.02538	1.00488	1.19355	1.11876	0.901685	1.05646	0.957908	0.875893	1.09516	0.92688	1.1639	1.1983	1.60962	1.4822	1.58428
glpF	P0AER0	glycerol uptake facilitator protein,Aquaglyceroporin,aquaporin Z,MIP family channel proteins,Major intrinsic protein OS	G	0.600056	0.983249	1.09353	0.476302	0.997025	0.600909	0.623004	0.950317	0.826709	0.618381	1.31091	1.3369	1.5617	1.64676	1.35237	0.468251	1.15843	0.61077	0.438202	1.02505	0.578259	0.550207	0.8646	0.833818	1.02767	1.21297	1.8487	1.21066	1.6548
glpQ	P09394	glycerophosphodiester phosphodiesterase,Glycerophosphoryl diester phosphodiesterase precursor,glycerophosphodiester phosphodiesterase,Membrane domain of membrane-anchored glycerophosphoryl diester phosphodiesterase,Glycerophosphoryl diester phosphodiesterase family OS	C	0.980239	0.925727	0.900188	0.802403	0.803967	0.902012	0.765396	0.718948	0.736619	1.30484	1.23072	1.28765	1.39752	1.28338	1.41337	0.915663	0.955492	1.01795	0.78125	0.865209	0.859011	0.666792	0.748233	0.729954	1.25756	1.22575	0.964711	1.14725	1.19476
gltA	P0ABH7	citrate synthase,Citrate synthase,type II citrate synthase,citrate (Si)-synthase,Citrate synthase OS	C	0.972446	1.04646	1.12524	0.821429	0.974876	1.03785	0.761486	0.979542	0.800742	1.08396	1.21814	1.00714	1.26986	1.37082	1.30063	0.901009	1.10535	1.01156	0.838132	1.02624	0.94483	0.724332	0.896139	0.795596	1.11111	1.04827	1.35024	1.20974	1.19208
gltD_2	P09832	pyridine nucleotide-disulfide oxidoreductase,Glutamate synthase [NADPH] small chain,putative selenate reductase subunit YgfK,Protoporphyrinogen oxidase,putative selenate reductase, YgfK subunit,Pyridine nucleotide-disulphide oxidoreductase OS	C	1.27442	1.23641	1.38261	1.0474	1.06215	1.32338	0.976214	0.885046	1.69422	0.773071	0.857288	0.745539	0.691135	0.754633	0.801855	1.25431	1.18947	1.43398	1.09972	1.07555	1.2734	0.933434	1.00109	1.81305	0.94338	0.843824	0.844729	0.986446	1.01276
gltJ	P0AFT2	glutamate/aspartate transport system permease,Inner membrane amino-acid ABC transporter permease protein yecS,glutamate/aspartate transport system permease GltK,ABC-type amino acid transport system, permease component,ectoine/hydroxyectoine ABC transporter, permease protein EhuC,Binding-protein-dependent transport system inner membrane component OS	E	0.858057	1.00316	0.898933	0.826769	0.918678	0.977287	0.775497	0.781296	0.896661	1.09682	1.193	1.07388	1.25567	1.40219	1.35969	0.861283	0.928951	0.987952	0.767205	0.827833	0.887209	0.775103	0.832518	0.818446	1.17029	1.09371	1.42038	1.8493	1.72062
gltP	P21345	glutamate/aspartate:proton symporter,Glutamate-aspartate carrier protein,glutamate/aspartate:proton symporter,Sodium:dicarboxylate symporter family OS	C	0.948233	1.01643	1.14783	1.0761	1.25653	0.987238	0.96318	0.734535	0.863805	0.857413	1.00544	0.82334	0.592199	0.857912	0.754026	0.951482	0.97795	0.822719	1.09059	1.09304	0.992235	1.16886	0.816748	0.942667	0.851426	0.851396	1.20026	1.22628	1.12021
gmd	P0AC88	GDP-mannose 4,6-dehydratase,GDP-mannose 4,6-dehydratase,dTDP-glucose 4,6-dehydratase,GDP-mannose 4,6-dehydratase,NAD dependent epimerase/dehydratase family OS	M	0.519343	0.573641	0.614878	0.628838	0.864132	0.709496	0.835777	1.62396	1.55273	1.01021	1.37309	1.29015	0.960993	1.32552	1.49439	0.590036	0.575337	0.569953	0.816011	0.556262	0.743768	1.61151	0.997825	1.55048	1.19498	1.42168	3.87737	2.48197	3.42848
gntT	P39835	gluconate transporter, high-affinity GNT I system,Gnt-I system,high-affinity gluconate transporter,H /gluconate symporter and related permeases,transporter, gluconate:H symporter (GntP) family,GntP family permease OS	E, G	0.743668	0.642225	0.46108	0.686916	0.623802	0.472853	0.628543	0.664394	0.553259	1.65847	1.71016	1.70271	1.77518	1.63345	1.75305	0.73266	0.664353	0.506024	0.671348	0.556262	0.438496	0.583302	0.629146	0.549647	1.59004	1.75012	3.41112	2.42913	2.99731
grxA	P68688	glutaredoxin,Glutaredoxin-1,glutaredoxin 1,glutaredoxin, GrxA family,Glutaredoxin OS	O	1.24381	1.13685	1.43095	1.28371	1.32463	1.2546	1.01694	0.783731	0.978272	0.507942	0.648998	0.691292	0.612057	0.478695	0.566618	1.01237	0.826868	0.855176	1.31215	1.30219	1.73355	1.00564	0.939097	1.03241	0.58493	0.717937	0.510366	0.600965	0.613163
H	P03646	Minor spike protein H OS	S	1.11606	0.782554	0.611739	1.09579	0.787107	0.651525	1.16553	0.901607	0.751987	1.12821	0.600408	0.764097	0.74078	0.598448	0.783797	1.20905	0.77991	0.643226	1.31777	0.695825	0.646097	1.6856	1.04731	0.950145	4.4321	7.0071	15.3145	9.27131	16.1054
hcrA_1	O33819	selenate reductase subunit YgfN,4-hydroxybenzoyl-CoA reductase subunit alpha,putative hypoxanthine oxidase,Aerobic-type carbon monoxide dehydrogenase, small subunit CoxS/CutS homologs,probable selenate reductase, molybdenum-binding subunit,Molybdopterin-binding domain of aldehyde dehydrogenase OS	C	1.06207	1.13148	1.29033	1.13218	1.23372	0.865672	0.964809	1.01754	0.90514	0.980333	0.678219	0.733762	0.67695	0.625693	0.595412	1.18724	1.37199	1.28842	1.06636	1.21988	1.19044	1.13614	1.08646	0.968425	0.677735	0.745859	0.69828	0.679991	0.633983
hemH	P23871	ferrochelatase,Ferrochelatase,ferrochelatase,Protoheme ferro-lyase (ferrochelatase),ferrochelatase,Ferrochelatase OS	H	0.948233	1.10051	1.03421	1.1285	1.04793	1.03699	0.964158	1.01559	0.99841	0.913389	0.933401	0.856531	0.885816	0.900998	0.759883	1.04787	0.950184	0.809442	1.15449	1.04771	0.994687	1.06281	1.10277	0.959701	0.905492	0.865594	1.3079	1.15874	1.38348
hemX	P09127	putative uroporphyrinogen III C-methyltransferase,Putative uroporphyrinogen-III C-methyltransferase,putative uroporphyrinogen III C-methyltransferase,Uroporphyrinogen-III synthase,HemX OS	H	1.06624	1.02845	1.11519	0.953271	1.06083	1.24465	1.01694	1.03653	0.968203	0.907337	0.985729	0.974304	1.0656	0.99699	0.966325	1.02507	1.10862	1.30907	0.953652	1.07276	1.17246	0.904475	0.942904	0.99543	1.18263	1.03691	1.71857	1.65449	1.95903
hflC	P0ABC3	HflC protein,Modulator of FtsH protease HflC,FtsH protease regulator HflC,Uncharacterized protein conserved in bacteria,HflC protein,SPFH domain / Band 7 family OS	O	1.09658	0.994311	1.00659	1.08845	1.11901	1.1339	1.11209	1.10083	0.953365	0.949697	1.0051	0.93576	0.975532	0.9444	0.922401	1.09899	1.04614	1.08827	1.0927	1.09781	1.08909	1.01617	1.09462	0.950145	1.05194	1.04543	1.83105	1.6669	1.74681
hflK	P0ABC7	HflK protein,Modulator of FtsH protease HflK,FtsH protease regulator HflK,HflK protein,SPFH domain / Band 7 family OS	O	1.00167	0.977876	1.12272	0.992323	1.01983	0.988103	1.01043	0.957623	0.980392	0.912254	1.02684	0.994647	1.03901	1.03722	0.97511	0.952133	0.941609	0.904352	1.00176	1.03022	0.984471	1.00301	1.00218	0.97258	1.03704	1.09418	1.77636	1.65541	1.72465
hha	P0ACE3	hemolysin expression-modulating protein,Hemolysin expression-modulating protein Hha,gene expression modulator,Haemolysin expression modulating protein OS	S	1.06596	1.19153	1.25016	1.28471	1.17554	0.943543	0.940046	1.11642	0.952305	0.860817	0.759429	0.764811	0.709574	0.547759	0.746706	1.37187	1.1519	0.980575	1.23209	1.05169	1.20229	1.18842	1.01523	0.967595	0.696467	0.772362	0.966476	0.90788	0.734721
hhoB	P73940	2-alkenal reductase,Putative serine protease HhoB precursor,serine endoprotease,Predicted protease with the C-terminal PDZ domain,peptidase Do,Trypsin OS	O	1.01252	1.00442	0.944758	0.953271	1.05355	0.994592	0.991854	1.07842	1.17223	1.0174	0.950731	1.04711	1.08085	0.975131	1.18106	1.0254	1.15762	1.05139	1.00597	1	0.956273	0.967281	1.06308	1.13461	1.12771	1.21297	2.02691	1.78727	2.30759
hisI	Q81G00	histidine biosynthesis bifunctional protein [includes phosphoribosyl-AMP cyclohydrolase;phosphoribosyl-ATP pyrophosphatase],Phosphoribosyl-ATP pyrophosphatase,bifunctional phosphoribosyl-AMP cyclohydrolase/phosphoribosyl-ATP pyrophosphatase protein,Phosphoribosyl-AMP cyclohydrolase,phosphoribosyl-ATP diphosphatase,Phosphoribosyl-AMP cyclohydrolase OS	E	0.688283	0.828698	1.45763	0.787717	0.906777	1.28012	0.793744	0.811008	1.26921	0.66112	1.03636	1.16381	1.15319	1.13734	1.25866	0.630088	0.812577	1.02287	0.768258	0.964215	1.07928	1.0188	0.706906	1.33984	1.05109	1.12115	0.687252	0.755341	0.737408
hmpA	P24232	flavohemoprotein,Nitric oxide dioxygenase,bifunctional nitric oxide dioxygenase/dihydropteridine reductase 2,Uncharacterized Fe-S protein,phenylacetate-CoA oxygenase/reductase, PaaK subunit,Globin OS	C	0.845255	0.885272	0.956999	0.811415	0.888595	0.847934	0.905181	0.921578	0.770535	0.93003	1.18383	1.00535	1.24078	1.21083	1.03172	0.864539	0.888118	0.848783	0.840941	0.885885	0.932979	0.916134	0.899946	0.781886	0.946786	0.900615	0.791354	0.821043	0.67495
hsdR_2	Q7A801	putative type I restriction enzyme HsdR protein,Type-1 restriction enzyme R protein,type I site-specific deoxyribonuclease, HsdR family,Type I restriction enzyme R protein N terminus (HSDR_N) OS	V	0.811856	1.00601	0.927809	0.882844	1.01917	0.906338	0.859889	0.993181	0.965554	1.15658	1.01291	0.970735	0.951064	1.07366	0.971205	0.939759	0.962434	0.958938	1.04424	0.975348	0.871271	1.02482	1.20174	1.18779	1.02256	1.03076	1.60785	1.34436	1.6642
hslJ	P52644	heat-inducible protein,Heat shock protein hslJ,heat-inducible protein,META domain OS	O	1.07765	0.857143	1.04991	1.10381	1.1686	1.33809	1.30759	1.39698	1.00159	0.938729	0.954468	0.909707	1.06667	0.982734	0.783309	0.947248	1.03512	1.08434	1.09094	1.06084	1.11361	1.21173	1.12017	1	1.20562	1.00757	2.78606	2.26143	2.39087
hslS	P0C058	small heat shock protein B,16 kDa heat shock protein B,heat shock chaperone IbpB,Hsp20/alpha crystallin family OS	O	1.1528	0.82775	0.688638	1.14252	0.780496	0.663638	1.19583	0.960058	0.769475	1.24433	0.722392	0.814775	0.703901	0.674164	0.781357	1.05666	0.795835	0.713548	1.2658	0.557853	0.682877	1.37909	0.826536	0.812214	2.35249	3.87837	12.2858	8.49943	12.7831
ibpA	P0C054	Small heat shock protein IbpA OS	O	0.988032	0.835967	0.759887	1.05207	0.88	0.954791	1.05604	0.86605	0.698993	1.19516	0.787632	0.851892	0.831915	0.705211	0.84529	1.06643	0.863618	0.873371	1.12535	0.850895	0.837761	1.1463	0.959217	0.747403	2.24862	1.89967	8.0075	6.73696	5.93284
icdA	P08200	isocitrate dehydrogenase,Isocitrate dehydrogenase [NADP],isocitrate dehydrogenase,isocitrate dehydrogenase, NADP-dependent,Isocitrate/isopropylmalate dehydrogenase OS	C	1.01308	0.988622	1.02511	0.944259	1.04264	1.14125	1.04985	1.18412	1.07737	1.01059	1.08869	1.09458	1.33475	1.20165	1.34846	0.925106	1.06002	1.07008	0.938202	1.03459	1.06212	0.885295	1.13975	1.09431	1.0464	1.02508	0.770181	0.894096	0.863667
imp	P31554	organic solvent tolerance protein,Organic solvent tolerance protein,LPS assembly outer membrane complex protein LptD,Organic solvent tolerance protein OstA,lipopolysaccharide transport periplasmic protein LptA,Organic solvent tolerance protein OS	M	1.06374	1.0275	1.03578	0.996328	1.00099	1.02531	1.02835	1.04822	1.0053	0.934947	0.939517	0.921128	0.961348	0.954538	0.968765	1.04331	1.04206	1.11925	1.03055	1.05169	1.03065	0.981196	0.957586	0.96344	1.10983	1.01656	1.78386	1.847	1.71256
inaA	P27294	pH-inducible protein involved in stress response (putative kinase),hypothetical protein,hypothetical protein,Lipopolysaccharide kinase (Kdo/WaaP) family OS	T	1.2285	1.28129	1.71406	1.35147	1.46083	1.68419	1.11339	1.03945	0.889242	0.802194	0.721713	0.699857	0.67234	0.671947	0.594924	1.28427	1.3822	1.32727	1.33813	1.33002	1.47895	1.20609	0.799347	0.906107	0.701575	0.71699	1.28496	1.08799	0.832102
ispZ	P0A710	putative intracellular septation protein,Probable intracellular septation protein A,intracellular septation protein A,Predicted membrane protein,intracellular septation protein A,Intracellular septation protein A OS	D	1.11662	0.894121	0.797866	1.04072	0.89719	0.702141	1.08146	0.85923	1.41282	1.07451	0.839959	1.22341	0.884043	0.853794	0.979014	1.04591	0.832993	0.710598	1.02458	0.787276	0.7217	1.05904	1.23545	1.96676	0.894849	1.52106	1.58447	1.68665	1.29416
J	P69592	DNA-binding protein J OS	S	0.825494	1.12295	0.902699	0.844793	0.943802	1.11659	0.81362	0.862153	0.778484	0.898638	0.918451	0.812277	0.854255	0.937747	0.731088	0.952459	0.930992	1.15466	0.994031	0.943141	1.02738	0.945844	1.05546	0.979643	2.07535	4.52059	4.16365	3.31266	7.51242
K	P69594	Protein K OS	S	1.1489	0.858723	0.513183	1.06909	0.80562	0.687	1.16292	0.867024	0.828829	1.08434	0.533129	0.802641	0.752482	0.517662	0.81796	1.15793	0.666394	0.589624	1.31004	0.655666	0.610135	1.57052	1.03045	0.96344	4.79225	4.23237	17.5624	8.92856	13.1954
katG	P13029	peroxidase/catalase HPI,Catalase-peroxidase,catalase/hydroperoxidase HPI(I),catalase/peroxidase HPI,Peroxidase OS	P	1.0757	0.960809	0.982737	1.20895	1.28727	1.2109	1.14435	1.15977	1.05458	0.937973	0.877676	0.859029	0.841844	0.79962	0.811615	0.91436	0.815843	0.645685	1.18434	1.25249	1.23294	1.06318	1.10984	1.02243	0.883355	0.838145	0.689457	0.774179	0.648758
kdtA	P44806	3-deoxy-D-manno-octulosonic-acid transferase,3-deoxy-D-manno-octulosonic-acid transferase,3-deoxy-D-manno-octulosonic-acid transferase,Uncharacterized protein conserved in bacteria,3-Deoxy-D-manno-octulosonic-acid transferase (kdotransferase) OS	M	1.00529	1.02339	1.08255	0.989653	0.997355	1.06381	0.954708	1.0867	0.848967	1.09607	0.940537	0.851178	0.912766	0.95042	0.844314	1.04135	1.02858	0.986968	0.992626	1.00517	0.876992	0.99135	1.13486	0.796012	0.929332	0.919072	1.64623	1.26717	1.44056
kefA	P77338	potassium efflux protein,Potassium efflux system KefA precursor,hypothetical protein,Mechanosensitive ion channel inner membrane domain 1 OS	M	0.993877	0.89507	0.982423	1.04439	0.934876	1.0716	1.10068	0.922552	1.1309	0.889561	0.990146	1.03319	0.976241	0.998574	1.13616	1.04591	0.976725	1.11138	1.08708	0.885487	1.00123	1.05641	0.856987	1.14915	1.21541	1.17842	2.03529	2.11624	2.00336
kefC_1	P03819	Sodium/hydrogen exchanger precursor,K( )/H( ) antiporter,glutathione-regulated potassium-efflux system protein KefC,Kef-type K transport system, predicted NAD-binding component,transporter, monovalent cation:proton antiporter-2 (CPA2) family,Sodium/hydrogen exchanger family OS	P	1.03117	1.00253	1.54394	0.973965	1.01223	0.717716	0.81753	0.917681	0.766826	0.76475	1.06388	0.868665	1.00851	0.893711	0.97511	0.876587	0.866476	0.8955	1.01756	0.937575	0.878627	0.801429	0.535617	0.73494	0.808003	0.95504	1.88619	1.87227	1.68972
kpsD	Q03961	polysaccharide export protein,Polysialic acid transport protein kpsD precursor,polysaccharide export protein Wza,polysaccharide export protein EpsE,Polysaccharide biosynthesis/export protein OS	M	1.08099	1.03129	0.923729	0.977303	0.986777	0.943543	1.0567	1.04238	0.992581	1.07262	0.865443	0.907566	0.91844	0.939965	0.962421	1.01042	1.01633	0.997787	1.00667	1.00278	0.920719	1.00602	1.00109	0.966348	1.04555	1.07336	1.91972	1.85298	1.96038
lamB	Q8CVI4	maltoporin (maltose-inducible porin),Maltose-inducible porin,maltoporin,Maltoporin (phage lambda and maltose receptor),LamB porin OS	G	1.12997	0.889697	0.776522	0.993992	0.793388	0.595284	0.739329	0.640039	0.678855	1.28744	1.0333	1.12491	1.79681	1.36163	1.85408	1.16705	1.02532	0.770101	1.02704	0.928429	0.60237	0.725085	0.702012	0.69381	1.01958	1.33696	3.2232	2.91201	4.3499
lctD	P33232	L-lactate dehydrogenase,L-lactate dehydrogenase [cytochrome],L-lactate dehydrogenase,L-lactate dehydrogenase (FMN-dependent) and related alpha-hydroxy acid dehydrogenases,heme/flavin dehydrogenase, mycofactocin system,FMN-dependent dehydrogenase OS	C	0.512942	0.758217	0.529504	0.437917	0.675702	0.538179	0.495601	0.693132	0.668786	1.40847	1.47842	1.27445	1.53085	1.77412	1.8736	0.471182	0.667619	0.574871	0.438202	0.658449	0.566408	0.4261	0.669929	0.643955	1.08727	1.22385	1.92016	2.255	2.75285
lepB	P00803	signal peptidase I,Signal peptidase I,signal peptidase I,Type IV secretory pathway, protease TraF,signal peptidase I,Peptidase S24-like OS	U	1.06346	0.979456	0.970182	1.0217	1.00859	1.0318	1.04855	0.979542	1.00954	0.928517	1.04927	0.994647	0.920213	0.976398	0.978526	1.04591	0.9559	0.975166	1.06777	1.01034	0.951369	1.05491	1.01142	1.01122	1.11367	1.09655	1.81959	1.59017	1.79852
lgt	P60955	prolipoprotein diacylglyceryl transferase,Prolipoprotein diacylglyceryl transferase,prolipoprotein diacylglyceryl transferase,prolipoprotein diacylglyceryl transferase,Prolipoprotein diacylglyceryl transferase OS	M	1.00891	1.03224	0.917765	1.07143	0.98876	0.913692	1.04431	0.910862	0.832538	1.13994	0.964322	0.861171	0.84539	0.949469	0.901415	1.06122	0.890976	0.960905	1.07795	0.995626	0.967307	1.02219	1.23926	0.868301	0.990209	0.939896	1.59991	1.43763	1.22431
lldP	P33231	L-lactate permease,L-lactate permease,L-lactate permease,transporter, lactate permease (LctP) family,L-lactate permease OS	C	0.38575	0.917826	0.526993	0.445594	0.739174	0.538611	0.412186	0.593278	0.885003	1.57375	1.44648	0.93576	1.0156	1.57326	1.07028	0.377076	0.712127	0.561102	0.43118	0.728032	0.530037	0.501692	0.598151	0.756959	1.06003	0.845244	1.54698	2.89639	1.42176
lldR	P0ACL9	DNA-binding transcriptional repressor LldR,Pyruvate dehydrogenase complex repressor,DNA-binding transcriptional repressor LldR,Transcriptional regulators,phosphonate metabolism transcriptional regulator PhnF,FCD domain OS	K	0.659338	0.866308	0.649718	0.602136	0.733554	0.613454	0.584555	0.667316	0.809221	1.68041	1.51104	1.5157	1.30816	1.32995	1.959	0.510257	0.815843	0.72535	0.602879	0.718489	0.657131	0.458819	0.695487	0.688409	1.14176	1.57454	3.42479	2.74983	3.45332
lnt	P23930	apolipoprotein N-acyltransferase,Apolipoprotein N-acyltransferase,apolipoprotein N-acyltransferase,apolipoprotein N-acyltransferase,Carbon-nitrogen hydrolase OS	M	0.959087	0.985461	1.01664	1.0237	1.0681	1.16461	1.00749	1.07209	1.12136	1.08926	0.944614	0.962527	0.909929	0.921274	0.995608	1.00847	1.04859	1.12761	1.08251	1.04732	1.06048	1.05641	1.0571	1.08932	1.11707	1.09087	1.83899	1.65725	2.02485
lolB	P61320	outer membrane lipoprotein LolB,Outer-membrane lipoprotein lolB precursor,outer membrane lipoprotein LolB,outer membrane lipoprotein LolB,Outer membrane lipoprotein LolB OS	M	0.881436	1.01896	0.908977	0.935581	1.04529	1.20095	0.912349	1.1057	0.862745	0.990545	1.04043	0.901499	1.05957	1.06574	0.915081	0.90915	1.01347	1.14286	0.955407	1.03221	1.05231	0.983828	0.948341	0.858745	1.23627	0.941316	1.78783	1.68114	1.47884
lolD_1	P75957	lipoprotein transporter ATP-binding subunit,Lipoprotein-releasing system ATP-binding protein LolD,lipoprotein transporter ATP-binding subunit,Predicted ABC-type transport system involved in lysophospholipase L1 biosynthesis, ATPase component,lipoprotein releasing system, ATP-binding protein,ABC transporter OS	V	0.919009	1.03066	0.963591	0.979973	1.07041	0.889033	0.985663	1.30005	0.947536	0.931165	0.987768	1.00892	1.08085	1.02487	0.891654	0.944969	1.08003	0.963855	0.925913	1.09384	0.991418	0.921399	1.08755	0.952638	1.1043	1.02035	1.49096	1.60533	1.62727
lolE	P75958	lipoprotein-releasing system transmembrane protein,Lipoprotein-releasing system transmembrane protein lolE,outer membrane-specific lipoprotein transporter subunit LolE,lipoprotein releasing system, transmembrane protein LolE,FtsX-like permease family OS	M	1.01559	1.08344	1.06905	1.03204	1.01289	1.38352	1.00978	1.03069	1.03975	1.06959	0.913693	0.966453	0.993262	0.918739	0.886286	1.05503	0.936709	1.26481	1.09972	1.04254	1.03228	1.06995	1.01305	1.0241	1.15879	1.02366	1.75651	1.40041	1.57891
lpoA	P45464	lipoprotein,Lipoprotein activator of PBP from the outer membrane A,Putative lipoprotein,LppC putative lipoprotein OS	L	1.03256	1.06511	1.04426	1.00634	0.935537	0.834956	0.950798	0.828057	0.833068	0.966339	0.848794	0.865096	0.882979	0.977665	0.904344	1.08922	0.957534	0.851733	0.995084	0.925646	0.846342	0.989094	0.836324	0.837973	0.942529	1.00237	1.82003	1.62325	1.74278
lpp_2	P69776	murein lipoprotein,Murein-lipoprotein,murein lipoprotein,Repeated sequence found in lipoprotein LPP OS	M	1.41581	1.10872	1.39611	1.38218	1.15967	1.14341	0.989247	0.978081	0.933757	0.70121	0.700985	0.584582	0.72695	0.55948	0.562225	1.51905	1.56268	1.28793	0.915379	0.975745	1.31835	1.21888	1.00598	1.02534	1.0298	0.920492	2.93604	2.49713	2.79181
lptG_2	P0ADC6	putative permease,Lipopolysaccharide export system permease protein lptG,lipopolysaccharide ABC transporter permease,Predicted permeases,Predicted permease YjgP/YjgQ family OS	S	1.02561	0.956068	0.956685	0.923231	0.900165	0.772658	1.02965	0.898685	0.914679	0.868381	0.95175	0.932548	1.01702	0.924442	0.897999	0.940085	0.878318	0.811409	0.936798	0.899006	0.850429	1.02219	0.967374	0.884088	0.990634	0.993848	1.98324	1.69354	1.65883
lpxC	P47205	UDP-3-O-[3-hydroxymyristoyl] N-acetylglucosamine deacetylase,UDP-3-O-[3-hydroxymyristoyl] N-acetylglucosamine deacetylase,UDP-3-O-[3-hydroxymyristoyl] N-acetylglucosamine deacetylase,UDP-3-O-[3-hydroxymyristoyl] N-acetylglucosamine deacetylase,UDP-3-O-acyl N-acetylglycosamine deacetylase OS	M	1.16421	1.25158	1.24765	1.02069	0.853554	0.830197	0.857934	0.650268	0.782724	1.07035	0.799864	0.760885	0.713475	0.729289	0.704734	1.13709	1.06574	1.14237	1.11587	0.964215	1.27176	0.989846	0.730288	0.820108	0.826735	0.902035	1.69519	1.60349	1.62189
lysP_1	P25737	lysine transporter,Lysine-specific permease,lysine transporter,Amino acid transporters,amino acid permease (yeast),Amino acid permease OS	E	0.745895	0.962389	1.27621	0.818425	1.3038	2.34912	0.751059	1.9586	1.27451	0.765507	1.18417	1.11206	1.23227	1.2026	1.2162	0.86226	1.46713	2.40472	0.873947	1.19165	1.71067	1.13501	1.30071	1.26007	2.48531	1.22575	2.18218	2.93545	2.04768
macA_3	P75830	HlyD-family secretion protein,Macrolide-specific efflux protein macA precursor,putative efflux pump membrane fusion protein,efflux pump membrane protein,HlyD family secretion protein OS	U	1.14278	1.00853	0.996861	1.07443	0.957025	0.781743	1.02476	0.814418	0.920509	0.823374	0.907917	0.982156	0.910284	0.934896	0.978038	1.07587	0.919967	0.775018	1.05829	0.93002	0.795668	1.00639	0.815117	0.963024	0.753086	1.02508	1.54786	1.22904	1.52921
maeB	P76558	NADP-dependent malic enzyme,NADP-dependent malic enzyme,bifunctional malic enzyme oxidoreductase/phosphotransacetylase,phosphate acetyltransferase,Phosphate acetyl/butaryl transferase OS	C	1.00779	0.9567	0.95951	0.853805	0.966612	0.999351	0.88335	1.04725	0.944886	1.06014	1.14271	1.15489	1.49858	1.43735	1.53636	0.911104	1.08942	1.06958	0.859551	1.04692	0.959951	0.774727	0.907015	0.948068	1.16262	1.16659	1.14733	1.23915	1.2411
malE	P0AEX9	maltose transport system, substrate-binding protein,Maltodextrin-binding protein,maltose ABC transporter periplasmic protein,Maltose-binding periplasmic proteins/domains,carbohydrate ABC transporter substrate-binding protein, CPR_0540 family,Bacterial extracellular solute-binding protein OS	G	0.681603	0.788559	0.616133	0.734312	0.604628	0.600909	0.544477	0.59133	0.496025	1.50303	1.36969	1.15096	2.05816	1.59164	1.41679	0.83914	0.750102	0.667322	0.676264	0.644135	0.628525	0.570139	0.673736	0.478604	1.07109	1.06578	0.760035	0.950609	0.992612
malF	P02916	maltose transporter membrane protein,Maltose transport system permease protein malF,maltose transporter membrane protein,ABC-type polysaccharide transport system, permease component,NifC-like ABC-type porter,Binding-protein-dependent transport system inner membrane component OS	P	0.831895	0.744627	0.709353	0.814753	0.730909	0.619511	0.717498	0.739406	0.782194	1.70575	1.10873	1.20735	1.51206	1.46713	1.75403	0.859329	0.812577	0.669781	0.87816	0.710139	0.635881	0.74953	0.681892	0.835895	1.10175	1.21297	1.54742	1.56122	1.93083
malK	Q1R3Q1	maltose/maltodextrin transporter ATP-binding protein,Maltose/maltodextrin import ATP-binding protein MalK,maltose/maltodextrin transporter ATP-binding protein,ABC-type spermidine/putrescine transport systems, ATPase components,putative 2-aminoethylphosphonate ABC transporter, ATP-binding protein,ABC transporter OS	G	0.922071	0.821113	0.682046	0.783044	0.66281	0.539044	0.656892	0.654165	0.563858	1.18154	1.23174	1.18273	1.54149	1.63726	1.7345	1.00814	0.774194	0.678633	0.820576	0.67833	0.561095	0.743889	0.680261	0.554632	1.03917	1.10885	1.4367	1.41741	1.80457
malM	PRK10564	maltose regulon periplasmic protein,maltose regulon periplasmic protein,Maltose operon periplasmic protein precursor (MalM) OS	G	0.740885	0.701327	0.589768	0.600467	0.576198	0.502704	0.550668	0.56454	0.564388	1.33321	1.24295	1.26624	1.95674	1.88627	1.86432	0.711495	0.711719	0.587657	0.626404	0.679125	0.534941	0.531027	0.59217	0.544661	1.00383	1.09938	0.995148	1.1569	1.28274
malP	P00490	maltodextrin phosphorylase,Maltodextrin phosphorylase,maltodextrin phosphorylase,glycogen/starch/alpha-glucan phosphorylases,Carbohydrate phosphorylase OS	G	0.954356	0.726612	0.752354	0.862817	0.66843	0.59615	0.763441	0.612762	0.655008	1.09834	1.16276	1.18451	1.70461	1.63852	1.79258	0.931293	0.735811	0.656995	0.852879	0.70497	0.633429	0.720572	0.566069	0.621936	0.965943	1.16044	0.960741	1.12107	1.19342
malQ	Q59266	4-alpha-glucanotransferase,4-alpha-glucanotransferase,4-alpha-glucanotransferase,4-alpha-glucanotransferase,4-alpha-glucanotransferase OS	G	0.873922	0.774652	0.832392	0.777704	0.746446	0.694787	0.702509	0.748661	0.736089	1.04123	1.09616	1.25696	1.63759	1.40947	1.5061	0.825138	0.882809	0.727809	0.784059	0.79006	0.772783	0.754043	0.536161	0.742418	0.985951	1.21675	1.23026	1.26625	1.20954
manZ_2	P69805	mannose-specific PTS system EIID component,PTS system mannose-specific EIID component,PTS system mannose-specific transporter subunit IID,PTS system, mannose/fructose/sorbose family, IID component,PTS system mannose/fructose/sorbose family IID component OS	G	1.059	0.949747	1.14626	0.898198	0.875041	1.12914	0.807103	0.811982	0.756757	0.875946	1.09446	1.07031	1.10674	1.04926	1.03367	1.03289	0.944875	1.12171	0.94382	0.849702	0.97262	0.842422	0.681892	0.7715	1.192	1.14482	1.71151	1.63014	1.64473
mdh	P61889	malate dehydrogenase,Malate dehydrogenase,malate dehydrogenase,malate dehydrogenase, NAD-dependent,lactate/malate dehydrogenase, NAD binding domain OS	C	0.862232	0.962389	0.801004	0.823765	0.876033	0.788233	0.822418	0.825621	0.753047	1.18419	1.10601	1.07173	1.53333	1.50166	1.26891	0.847932	0.922417	0.896484	0.775281	0.871173	0.825092	0.705152	0.854269	0.751143	0.980417	0.996214	0.86105	0.978176	0.919409
mdtB	P76399	multidrug resistance protein,Multidrug transporter MdtC,multidrug efflux system subunit MdtB,RND transporter, hydrophobe/amphiphile efflux-1 (HAE1) family,AcrB/AcrD/AcrF family OS	V	1	0.946271	0.790647	0.967623	0.936529	0.938352	1.00391	0.960546	0.987811	0.885023	1.20048	0.985011	0.840426	1.05687	1.02538	0.980462	0.950184	0.978608	0.941011	0.886282	0.883122	0.993607	1.08972	0.992106	1.03235	0.992428	1.72783	1.643	1.38818
menA	P32166	1,4-dihydroxy-2-naphthoate octaprenyltransferase,1,4-dihydroxy-2-naphthoate octaprenyltransferase,1,4-dihydroxy-2-naphthoate octaprenyltransferase,ATP-dependent protease HslVU (ClpYQ), peptidase subunit,1,4-dihydroxy-2-naphthoate octaprenyltransferase,UbiA prenyltransferase family OS	H	0.942388	1.03161	1.22442	0.955607	1.14182	2.11637	0.944607	1.49001	2.26444	1.12103	1.17533	1.59921	1.30035	1.09457	1.75842	0.951482	1.29726	2.1136	0.96559	1.07276	1.64855	1.05754	1.08428	2.3926	2.09025	1.81401	2.40715	2.54307	3.80725
metN	P30750	D-methionine ABC transporter ATP-binding protein,Methionine import ATP-binding protein MetN,DL-methionine transporter ATP-binding subunit,ABC-type proline/glycine betaine transport system, ATPase component,D-methionine ABC transporter, ATP-binding protein,ABC transporter OS	P	0.850543	0.915613	0.847458	1.07109	1.16463	1.14082	1.12903	1.17438	0.924748	0.963313	0.943935	0.87616	1.02731	1.04863	0.733529	0.889938	0.922826	0.939267	1.06636	1.24334	1.10176	1.04663	1.31213	0.940175	1.10856	0.859442	1.53639	1.40868	1.33378
metQ	P28635	D-methionine-binding transport system MetQ precursor,D-methionine-binding lipoprotein metQ precursor,DL-methionine transporter substrate-binding subunit,ABC-type taurine transport system, periplasmic component,lipoprotein, YaeC family,NLPA lipoprotein OS	P	0.993599	0.965234	0.849655	1.12717	1.06909	1.07592	1.04236	1.19873	1.19343	0.982602	0.892627	0.962884	0.891135	0.803738	0.876525	1.04526	0.9559	0.980084	1.1106	1.15427	1.06906	1.12035	1.54051	1.12547	1.08812	1.03171	1.70843	1.57317	1.80927
metR	P94501	trans-activator of metE and metH (LysR-family transcriptional regulator),HTH-type transcriptional regulator gltR,DNA-binding transcriptional regulator MetR,aminoethylphosphonate catabolism associated LysR family transcriptional regulator,LysR substrate binding domain OS	K	0.711105	0.942478	0.942875	1.34947	1.13091	1.28704	1.04757	0.971749	0.879173	0.675492	0.872239	0.841542	0.905319	0.907334	0.643729	0.858352	0.971825	1.07647	1.28757	1.12604	1.28974	1.28432	1.16911	0.946822	0.981269	0.703739	1.05734	0.934528	1.0403
mglA	P0AAG8	galactose/methyl galactoside ABC transporter, ATP-binding protein,Galactose/methyl galactoside import ATP-binding protein MglA,galactose/methyl galaxtoside transporter ATP-binding protein,Predicted periplasmic lipoprotein,D-xylose ABC transporter, ATP-binding protein,ABC transporter OS	G	0.791261	1.1299	1.10264	0.787383	1.07537	0.858317	0.670577	0.962007	1.03975	1.09947	1.28644	1.33405	1.29291	1.37494	1.61981	0.823185	1.26296	1.01598	0.817065	1.1165	0.91745	0.811583	0.878195	1.09639	1.01533	1.23	1.5461	1.4312	1.98388
mglB	P0AEE5	D-galactose ABC transporter, substrate-binding protein,D-galactose/ D-glucose-binding protein,methyl-galactoside ABC transporter galactose-binding periplasmic protein MglB,ABC-type sugar transport system, periplasmic component,D-xylose ABC transporter, D-xylose-binding protein,Periplasmic binding proteins and sugar binding domain of LacI family OS	G	0.684665	1.04614	0.915568	0.617824	0.911074	0.966039	0.53014	0.86264	0.749338	1.23298	1.38566	1.1242	1.53546	1.56914	1.55637	0.718658	1.13107	1.10548	0.622893	0.993638	0.916633	0.531779	0.817292	0.738679	1.12644	0.942262	0.700926	1.01539	0.902619
mlaB	P64602	putative anti-sigma factor antagonist,Probable phospholipid ABC transporter-binding protein mlaB,Predicted NTP binding protein (contains STAS domain) OS	S	0.905372	0.841656	0.798807	0.944927	1.13917	1.2944	0.947214	1.10521	1.5416	0.897882	0.991165	1.35118	0.989716	0.937747	1.2777	0.896451	0.951409	1.1404	0.973666	0.813121	0.982427	1.02933	0.953235	1.61404	1.33589	1.40606	1.65726	1.75373	2.01679
mlaD	P64604	phospholipid ABC transporter substrate-binding protein,Probable phospholipid ABC transporter-binding protein mlaD,virulence factor Mce family protein,mce related protein OS	Q	0.972168	0.857459	0.862524	1.00834	0.912397	0.719014	1.02411	0.953726	1.36725	1.11309	1.13524	1.13919	1.11525	1.00428	1.19863	0.992511	0.859535	0.774035	1.00772	0.883897	0.802615	1.14667	0.941816	1.35147	0.983823	1.25367	1.77724	1.55984	2.07723
mlaE	P64606	putative organic solvent tolerance protein,Probable phospholipid ABC transporter permease protein mlaE,conserved hypothetical protein,Domain of unknown function DUF140 OS	Q	1.01141	1.00158	0.869429	0.949933	0.934876	0.856154	1.04106	0.997077	1.32538	0.967852	0.82297	1.10635	0.786525	0.843022	1.18985	1.02117	0.915476	0.95402	1.03371	0.968986	1.00409	0.981572	1.10821	1.26921	1.62665	1.26503	1.97927	2.99931	2.31833
mliC	P28224	putative lipoprotein,Membrane-bound lysozyme inhibitor of C-type lysozyme precursor,lysozyme inhibitor,Membrane-bound lysozyme-inhibitor of c-type lysozyme OS	S	0.560256	0.780341	0.750785	0.663218	1.18744	0.872594	0.750407	1.32294	0.874934	0.76059	1.09276	0.956817	1.2039	1.09362	0.814056	0.514165	0.843201	0.687485	0.769663	0.96501	0.832448	1.00188	1.00381	0.880764	1.00766	1.00757	3.86458	2.76637	2.70181
mltA	P0A935	membrane-bound lytic murein transglycosylase A,Membrane-bound lytic murein transglycosylase A precursor,murein transglycosylase A,MltA specific insert domain OS	M	0.918174	1.04709	1.00314	0.863818	1.00397	0.947437	0.957967	0.930346	1.0514	1.03517	0.931702	1.04354	0.892199	1.00776	1.02343	0.903289	0.991017	0.92894	0.879916	0.973757	0.975071	0.933434	0.935835	1.02867	1.10345	1.13772	1.70578	1.78406	1.69913
mltC	P0C960	membrane-bound lytic murein transglycosylase C,Endo-type membrane-bound lytic murein transglycosylase A precursor,murein transglycosylase C,Domain of unknown function (DUF3393) OS	M	0.890899	1.17699	0.928437	0.952937	1.17686	0.661475	0.898664	0.930346	0.859035	0.84115	0.893646	0.791934	0.927305	0.985585	0.877501	0.97167	1.02817	0.732727	0.997542	1.07117	0.755619	1.04776	1.13757	0.870378	0.901235	0.902035	1.72563	1.34941	1.44459
modH	P62517	glucosyltransferase MdoH,Glucans biosynthesis glucosyltransferase H,glucosyltransferase MdoH,Glycosyl transferase family 2 OS	M	0.937935	0.937737	1.01789	0.952937	0.973884	1.01103	0.95145	1.07063	0.904081	0.90053	1.01529	0.922912	0.925177	0.913987	0.866276	1.00163	1.01184	1.01844	0.971559	0.958648	0.970168	0.997743	0.995106	0.909015	1.06428	0.999053	1.54433	1.56076	1.40161
mraY	P0A6W3	phospho-N-acetylmuramoyl-pentapeptide- transferase,Phospho-N-acetylmuramoyl-pentapeptide-transferase,phospho-N-acetylmuramoyl-pentapeptide-transferase,phospho-N-acetylmuramoyl-pentapeptide-transferase,Glycosyl transferase family 4 OS	M	0.688561	0.790455	1.33804	0.798732	1.01785	2.08652	0.934832	1.1583	1.78696	0.48525	0.953449	1.2384	0.893972	1.01822	1.245	0.786714	1.12495	1.68724	0.767205	0.955865	1.35349	0.752539	0.74497	1.973	1.41848	1.35542	1.61535	1.93614	2.20282
mrcB	P02919	penicillin sensitive transpeptidase],Murein polymerase,bifunctional glycosyl transferase/transpeptidase,Membrane carboxypeptidase/penicillin-binding protein,penicillin-binding protein 1B,Transglycosylase OS	M	1.07208	0.931416	0.922473	1.00868	0.941157	0.877785	1.05604	0.904043	1.02544	1.00113	0.93578	0.94611	0.958156	0.89783	0.97511	1.02703	0.936301	0.94566	1.0309	0.917296	0.935431	1.0079	0.908646	1.05983	1.00255	1.07525	1.66652	1.62463	1.93687
mreC	PRK13922	rod shape-determining protein,rod shape-determining protein MreC,rod shape-determining protein MreC,rod shape-determining protein MreC OS	M	0.974395	0.940898	1.04708	0.940254	0.993388	1.0729	0.994787	1.02192	0.9062	1.04992	0.927625	0.928266	0.921631	0.864882	0.924353	0.983393	0.986933	1.08876	0.988413	0.899404	1.05926	1.00338	1.01958	0.900291	0.969349	0.958353	1.41464	1.43349	1.38079
msbA	P60752	lipid A export permease MsbA,Lipid A export ATP-binding/permease protein MsbA,lipid transporter ATP-binding/permease protein,ABC-type bacteriocin/lantibiotic exporters, contain an N-terminal double-glycine peptidase domain,lipid A export permease/ATP-binding protein MsbA,ABC transporter transmembrane region OS	V	0.996938	0.952276	1.03547	1.01569	1.03967	1.2347	1.04171	1.08816	1.14573	1.0034	0.98335	0.98858	0.890071	0.937114	1.00634	1.00651	1.01307	1.1699	1.03862	0.968986	1.08092	1.03121	1.01196	1.18654	1.16816	1.08329	1.5161	1.61911	1.61518
msbB	P24205	Lipid A biosynthesis (KDO)2-(lauroyl)-lipid IVA acyltransferase,Lipid A biosynthesis (KDO)2-(lauroyl)-lipid IVA acyltransferase,lipid A biosynthesis (KDO)2-(lauroyl)-lipid IVA acyltransferase,Lauroyl/myristoyl acyltransferase,lipid A biosynthesis (KDO)2-(lauroyl)-lipid IVA acyltransferase,Bacterial lipid A biosynthesis acyltransferase OS	M	0.93877	0.934577	0.924043	0.978304	1.04959	1.04261	0.947866	1.14467	1.2496	1.0798	1.0401	1.08994	0.966312	0.941866	1.13128	0.963204	0.998367	1.09024	0.989115	1.0008	0.991827	1.0015	1.05166	1.27046	1.05832	1.22196	1.67446	1.57225	2.00336
mscM	P0AAT4	putative mechanosensitive ion channel protein,Miniconductance mechanosensitive channel,Mechanosensitive ion channel OS	M	0.998887	0.889064	0.923415	1.11782	0.945124	1.02704	1.11111	1.10765	0.962904	1.01399	1.02786	0.92434	0.930851	0.999842	0.959492	0.970042	0.898326	0.914187	1.09375	0.896223	0.954638	1.14103	1.04785	0.955546	1.16177	0.950308	1.61226	1.47806	1.26125
mscS	P0C0S1	mechanosensitive channel MscS,Small-conductance mechanosensitive channel,mechanosensitive channel MscS,Mechanosensitive ion channel OS	M	0.992207	0.96871	0.849341	1.04439	1.03471	0.882111	1.14044	1.14759	1.08638	1.10666	0.921169	0.956103	0.884043	0.909235	0.875061	0.995767	0.950592	0.845832	1.05583	1.0501	0.91745	1.14253	1.32137	1.07769	1.02937	1.01751	1.68858	1.44268	1.4184
mtlA	P00550	PTS system subunit IIABC,EIICBA-Mtl,PTS system mannitol-specific transporter subunit IICBA,Phosphotransferase system, galactitol-specific IIB component,PTS system, mannitol-specific IIC component,Phosphoenolpyruvate-dependent sugar phosphotransferase system, EIIA 2 OS	G	0.991094	0.986726	1.00408	0.944593	0.992727	0.822842	0.709352	0.974184	0.932167	1.16566	0.957187	1.11563	0.940426	0.897513	1.06881	1.04461	1.02654	0.958938	0.944874	1.02823	0.856968	0.87815	0.986406	0.973826	1.02001	1.20492	1.33304	1.43993	1.61921
murG	P17443	UDP-N-acetylglucosamine--N-acetylmuramyl-(penta pe ptide pyrophosphoryl-undecaprenol N-acetylglucosamine transferase,UDP-N-acetylglucosamine--N-acetylmuramyl-(pentapeptide) pyrophosphoryl-undecaprenol N-acetylglucosamine transferase,undecaprenyldiphospho-muramoylpentapeptide beta-N- acetylglucosaminyltransferase,Predicted glycosyl transferase,undecaprenyldiphospho-muramoylpentapeptide beta-N-acet…	M	1.0604	0.968394	0.987131	1.03905	0.994711	1.04478	0.990551	1.00682	1.07048	1.05635	0.998641	1.04497	0.980851	0.983368	0.97267	1.07392	1.01266	1.08975	1.02282	0.959841	1.01921	1.04513	0.989125	1.02285	1.16986	1.10412	1.59374	1.67011	1.72868
NA	Q9X078	SirA family protein,hypothetical protein,hypothetical protein,Predicted transporter component,selenium metabolism protein YedF,SirA-like protein OS	O	1.18202	1.32807	1.29818	0.882844	1.11107	1.35972	0.660802	0.928397	0.947536	0.709909	0.928984	0.736617	1.13723	1.13258	1.10054	0.949528	1.2401	1.74674	0.791081	1.24254	1.47405	0.67657	1.28603	0.957624	1.0315	0.724562	0.921041	1.11004	0.981867
NA	PRK11788	tetratricopeptide repeat protein,tetratricopeptide repeat protein,Uncharacterized enzyme of heme biosynthesis,putative PEP-CTERM system TPR-repeat lipoprotein,Tetratricopeptide repeat OS	G	1.00863	1.03003	1.02605	1.15554	1.05091	1.13692	1.06745	1.04773	0.876524	1.1823	0.98369	0.953248	0.95	1.03374	0.858468	1.07034	0.978767	1.02975	1.06496	0.928827	0.892113	1.03761	0.994018	0.802243	1.01192	0.975864	1.88046	1.6329	1.44392
NA	COG3218	putative lipoprotein,ABC-type uncharacterized transport system, auxiliary component,Protein of unknown function (DUF330) OS	S	1.07709	1.08154	1.12461	1.00601	1.04397	1.08501	1.04529	1.02923	1.03604	1.10703	1.03806	1.0753	0.872695	1.05307	1.07711	1.07522	1.01388	1.14089	1.06215	1.12644	1.14753	1.00564	1.16748	1.03407	1.28736	1.2584	1.54963	1.95268	2.04903
NA	PRK11295	putative endonuclease,hypothetical protein,HNH endonuclease OS	V	0.96688	0.985461	0.836472	0.976636	0.896529	0.540774	0.996742	0.784218	0.871754	0.881619	1.17669	0.951463	1.0805	1.16807	1.01806	1.04494	0.902001	0.691911	0.967346	0.93837	0.874949	0.962392	0.905927	0.786041	0.835675	0.915286	0.792236	0.731909	0.610477
NA	Hypothetical24906	Hypothetical protein OS	S	0.922071	0.983881	0.890458	0.996662	1.05653	1.08241	1.09873	1.24014	1.05935	0.866868	0.988787	0.943969	0.981206	0.932362	0.892631	0.922501	1.1127	1.07991	0.977879	0.914911	1.01267	1.11132	1.14192	1.0565	1.12431	1.06058	1.48787	1.55341	1.3687
NA	Hypothetical24954	Hypothetical protein OS	G	0.620651	0.73799	0.621783	0.713618	0.627438	0.504867	0.730205	0.48076	0.968203	0.553707	0.852192	1.04782	0.673759	0.73309	0.852123	0.596223	0.59412	0.521761	0.699789	0.778131	0.657948	0.80707	0.351278	0.782302	0.63261	0.97681	1.29554	1.1059	1.53056
NA	Hypothetical24991	Hypothetical protein OS	S	0.966045	0.951327	0.936598	0.876502	0.768595	0.793424	0.819485	0.717	0.695284	1.08321	1.08121	0.989293	1.00426	1.05718	0.966813	1.19505	0.937526	0.951561	0.925562	0.684294	0.801798	0.852952	0.728657	0.706689	1.43338	1.44581	4.96824	3.60487	3.63868
NA	Hypothetical25083	Hypothetical protein OS	S	0.684108	0.550253	0.603892	0.965955	1.07504	1.01839	0.945259	1.42377	1.20562	0.809002	1.6123	1.30514	0.858865	1.55267	1.06589	0.628785	0.621478	0.505041	1.08848	1.0175	1.01308	1.40842	0.824905	1.25384	1.25585	1.15807	1.17115	1.45876	1.0591
NA	Hypothetical25086	Hypothetical protein OS	S	0.781241	0.565107	0.752668	0.961616	1.14579	1.29656	1.10199	1.46566	1.26391	0.983737	1.31702	1.0778	0.657447	1.37874	1.16301	0.744383	0.55982	0.930907	1.18504	0.886282	1.25296	1.34111	1.16259	1.29082	1.53172	1.34974	4.08425	3.19871	2.30222
NA	Hypothetical25091	Hypothetical protein OS	S	0.959087	0.915613	0.878217	0.921896	0.923636	0.984209	0.994787	0.809547	1.062	1.01172	1.03466	1.04711	0.887234	0.988437	1.03026	0.888636	0.873418	0.821244	0.885885	0.849702	0.863506	0.940579	1.04622	0.997092	1.22903	1.0142	1.70931	1.71973	1.81531
NA	Hypothetical25206	Hypothetical protein OS	K	1.52964	1.5	1.34652	1.22397	1.03702	1.35756	1.01499	1.02094	1.68256	0.641074	0.572545	0.712348	0.552837	0.524632	0.597853	1.52393	1.23928	1.20236	0.941714	0.877535	0.97548	0.837533	1.22567	1.199	0.591315	0.728348	0.483899	0.581668	0.538617
NA	Hypothetical25245	Hypothetical protein OS	S	1.00835	1.05405	0.714061	1.00267	0.901488	0.510924	0.952753	0.758889	0.989401	1.09985	0.934081	0.95646	0.8	0.977348	0.915081	1.02377	0.872601	0.612245	0.970506	0.97495	0.716387	0.889808	1.04133	0.923972	0.780758	1.07951	1.78518	1.27636	1.74144
NA	Hypothetical25253	Hypothetical protein OS	S	0.9602	0.963654	0.987445	0.673899	1.01388	0.953926	0.987618	0.915733	1.09433	0.679652	0.740741	1.18594	0.960638	0.774275	1.11225	0.686747	1.03307	0.802065	0.809691	1.01948	0.84716	1.0267	1.11582	1.24013	0.993189	1.19735	1.60521	1.71881	1.29819
NA	Hypothetical25594	Hypothetical protein OS	S	1.07041	0.928887	1.06089	0.98765	0.985124	1.07117	1.16846	1.01413	1.0265	0.982602	1.04995	0.936474	0.930142	0.991605	0.938019	1.01563	0.9706	1.03959	0.966292	0.936382	0.970168	0.973674	1.2012	1.02784	1.14559	1.05301	1.5783	1.48266	1.50705
NA	Hypothetical25607	Hypothetical protein OS	M	0.92708	0.928571	0.766792	0.923231	0.943471	0.819381	0.958618	1.05699	1.07737	1.07905	0.973496	1.04711	1.08121	1.00143	1.09273	0.897428	0.935892	0.812884	0.907654	0.914513	0.76747	0.923279	1.25666	1.03947	0.959983	1.08424	1.78694	1.43717	1.70316
NA	PRK10884	signal transduction protein,SH3 domain-containing protein,Uncharacterized protein with a bacterial SH3 domain homologue,SH3 domain protein OS	T	0.879488	1.00284	0.84275	0.898531	0.899504	0.825871	0.860541	0.893814	0.903021	1.06467	1.11825	1.03462	0.925532	1.07429	0.833577	1.02051	0.927726	0.901402	0.935042	0.893837	0.851246	0.998496	0.783578	0.912754	1.11537	1.02698	1.96162	1.83276	1.97045
NA	PRK10397	putative lipoprotein,lipoprotein OS	S	1.06596	0.982933	0.925298	0.96729	1.03174	0.922345	1.02867	1.29323	1.24589	0.986762	0.995583	1.09779	1.23546	1.02265	1.16984	1.03224	1.11433	1.01844	0.953652	1.03698	0.979158	0.975931	1.11582	1.20399	1.10004	1.18173	1.82311	1.71881	2.03627
NA	PRK10061	DNA damage-inducible protein YebG,DNA damage-inducible protein YebG,Uncharacterized protein conserved in bacteria,YebG protein OS	S	1.01058	0.95512	1.02699	1.02136	1.10843	1.57257	1.3014	1.08622	1.13408	0.854766	1.00068	1.00428	1.0578	1.03501	0.989751	0.839792	0.947734	1.08434	0.998244	1.03618	1.39763	1.09477	1.15661	1.10926	1.36782	1.22764	2.29731	2.53526	1.82203
NA	PRK01254	radical SAM superfamily protein,hypothetical protein,uncharacterized radical SAM protein YgiQ,Radical SAM N-terminal OS	C	1.00974	1.05057	1.00565	1.07777	1.11868	0.980316	1.15412	1.15587	1.11977	0.833964	0.876996	0.856888	0.831206	0.727388	0.790142	0.992185	0.97305	0.875338	1.06531	1.06759	1.00123	1.17638	1.13975	1.08143	0.850575	0.947941	1.40009	1.14174	1.08395
NA	PF11254.2	putative lipoprotein,Protein of unknown function (DUF3053) OS	S	1.09741	1.08312	1.16855	0.978638	1.06215	1.44452	1.00749	1.28495	1.17488	1.00719	1.01699	1.01249	1.06915	0.99604	1.02001	1.08238	1.16823	1.48906	0.989466	0.906958	1.16796	0.955998	1.15171	1.1641	1.47722	1.10696	1.78606	1.91546	1.93687
NA	PF07759.6	putative lipoprotein,Protein of unknown function (DUF1615) OS	S	0.924576	0.959229	0.948525	0.955941	0.97686	0.902444	0.928315	0.895762	1.2088	0.865734	1.02616	1.08744	1.05567	1.06194	1.16398	0.993813	0.938342	0.828621	1.01966	0.893439	0.834083	1.11282	0.897771	1.24761	1.04811	1.17463	1.87075	1.58649	2.1726
NA	PF07703.8	putative protease inhibitor,Alpha-2-macroglobulin family N-terminal region OS	S	1.05038	1.01896	0.972693	1.01903	0.954711	0.93965	0.985663	0.885046	0.970853	1.00908	1.00951	0.976445	1.0227	1.03374	1.02635	1.03224	0.970192	0.925498	1.02001	0.936382	0.91745	0.988718	0.935835	0.94059	1.03746	1.00142	1.65858	1.53917	1.51041
NA	PF06062.5	hypothetical protein,Uncharacterised protein family (UPF0231) OS	S	0.976343	1.17604	1.21218	1.11549	0.970578	0.626866	0.935484	0.823186	0.678855	0.95764	0.788651	0.754104	0.777305	0.730873	0.649585	1.02051	0.972642	0.682075	1.02669	0.986879	0.836126	1.11771	0.967917	0.705858	0.513836	0.713677	0.700044	0.48702	0.454668
NA	PF02325.11	membrane protein YggT,YGGT family OS	S	0.84442	1.13938	0.64344	0.930908	0.727934	0.418343	0.802867	0.782757	0.72814	1.13691	1.1597	1.05353	1.44007	1.57199	1.00488	0.885705	0.753777	0.470617	0.968048	0.70338	0.58398	0.921023	0.91789	0.719568	0.802043	1.08897	2.18306	1.29428	1.33781
NA	PF01168.14	alanine racemase like protein,Alanine racemase, N-terminal domain OS	E	0.925967	0.84134	0.700565	0.988985	0.816859	1.23729	0.895406	0.815879	1.01007	1.97542	0.881074	0.973233	0.896809	0.688104	1.0083	0.919245	1.00939	1.00074	0.97191	0.776938	0.731099	1.02256	0.454595	1.01288	1.11537	1.177	1.50331	1.95911	1.51041
NA	P44288	mce-like protein,hypothetical protein,paraquat-inducible protein B,virulence factor Mce family protein,mce related protein OS	S	1.03869	0.98799	0.900188	1.003	0.969917	0.839282	1.03356	1.00925	0.965024	1.0053	0.945974	0.945039	0.857447	0.939332	0.98243	1.02768	1.03022	0.927465	1.01615	1.00159	0.941561	1.0425	1.04894	0.950976	0.957003	1.07146	1.72254	1.51849	1.61585
nanA	P0A6L4	N-acetylneuraminate lyase,N-acetylneuraminate lyase,N-acetylneuraminate lyase,N-acetylneuraminate lyase,Dihydrodipicolinate synthetase family OS	C	0.65071	0.673831	0.714375	0.648198	0.791074	0.911962	0.646791	0.891378	0.756227	0.990166	1.03942	1.03176	2.89468	2.1809	2.36066	0.533051	0.692119	0.734694	0.581461	0.734394	0.770331	0.485145	0.703099	0.706689	0.984674	1.09465	1.59374	1.72111	1.86971
nanK	P45425	putative transcriptional regulator,N-acetylmannosamine kinase,N-acetylmannosamine kinase,Predicted phosphosugar isomerases,ROK family protein (putative glucokinase),ROK family OS	G	0.699416	0.802149	0.758318	0.701268	0.756694	0.728531	0.66015	0.731612	0.722311	0.970499	0.976894	0.998216	2.00284	1.61191	1.592	0.634647	0.748877	0.746004	0.633427	0.791252	0.752759	0.589695	0.904296	0.704196	0.843338	1.00426	1.45346	1.0232	1.14439
narG	P09152	respiratory nitrate reductase 1 subunit alpha,Respiratory nitrate reductase 1 alpha chain,anaerobic dimethyl sulfoxide reductase subunit A,Uncharacterized anaerobic dehydrogenase,nitrate reductase, alpha subunit,Molybdopterin oxidoreductase OS	C	1.7882	0.686789	0.869743	1.27737	0.572562	0.653255	1.11404	0.541646	0.63964	1.01967	0.895345	0.860457	0.934397	0.985268	0.940947	1.76327	0.74316	0.82567	1.3441	0.591253	0.68492	1.07747	0.550299	0.727046	1.08216	0.9593	1.79356	1.53274	1.42915
nhaB	P0AFA7	sodium/proton antiporter,Sodium/proton antiporter nhaB,sodium/proton antiporter,Na /H antiporter,Na /H antiporter NhaB,Bacterial Na /H antiporter B (NhaB) OS	P	0.997495	0.960493	1.01632	1.02537	1.16826	1.43673	1.06191	1.45933	0.923688	1.09304	1.1349	0.862598	1.07376	0.95137	0.945827	0.978183	1.23969	1.26924	1.03406	1.07515	1.16387	0.996991	1.25122	0.945991	1.43934	0.945575	2.32025	1.728	1.52048
nhaK	O32212	putative sodium/hydrogen exchanger,Sodium, potassium, lithium and rubidium/H( ) antiporter,NhaP-type Na /H and K /H antiporters,Na /H antiporter,Sodium/hydrogen exchanger family OS	P	0.93209	0.88622	1.03892	1.01569	1.0195	0.909366	1.02574	0.896249	0.975093	0.907716	1.07238	1.05425	0.991844	1.00681	0.888238	0.972647	0.943242	0.869929	1.05197	0.959841	0.92971	1.13125	0.828167	0.897798	0.966794	1.10412	1.65946	1.5093	1.73203
nirD	P0A9I8	nitrite reductase (NAD(P)H) small subunit,Nitrite reductase [NAD(P)H] small subunit,nitrite reductase small subunit,nitrite reductase [NAD(P)H], small subunit OS	C	1.13777	0.558786	0.737288	1.00768	0.473388	0.638979	0.818833	0.46907	0.627981	1.25794	1.34692	1.17202	1.29504	1.37906	1.19912	1.06122	0.498979	0.637325	0.908708	0.472366	0.657948	0.828883	0.508972	0.70295	1.5679	1.16233	0.862814	1.22812	0.828744
nlpB	P0A903	lipoprotein,Lipoprotein 34 precursor,lipoprotein,NlpB/DapX lipoprotein OS	M	1.03117	1.05752	1.00502	0.969626	0.973223	0.927969	0.916259	1.019	0.899311	1.05673	0.907917	0.893647	0.967376	0.970695	0.939971	1.05959	0.995508	0.977625	0.982795	1.01233	0.937066	0.955622	1.01033	0.871624	1.07152	1.02035	1.71019	1.62095	1.74412
nlpD	P0ADA3	lipoprotein NlpD,Murein hydrolase activator NlpD precursor,lipoprotein NlpD,Membrane-bound metallopeptidase,Peptidase family M23 OS	M	0.983023	1.07965	1.09071	1.0237	1.07273	1.15034	1.07592	0.906965	1.2247	0.795386	1.07441	1.06138	0.96844	1.11421	1.19766	1.01498	0.979175	1.00615	0.996489	0.985686	1.04659	1.13464	0.733551	1.22642	1.19455	1.25083	1.80371	1.75557	2.10074
nlpI	P0AFB1	lipoprotein NlpI precursor,Lipoprotein NlpI precursor,lipoprotein NlpI,Lipoprotein NlpI, contains TPR repeats,putative PEP-CTERM system TPR-repeat lipoprotein,Tetratricopeptide repeat OS	S	1.04648	0.977244	1.01224	0.99032	0.972231	1.04348	0.991202	0.920604	1.14308	1.06997	0.996262	1.03533	0.936879	0.945351	1.05222	1.01824	0.984483	1.0391	1.02809	0.918887	1.01512	1.02332	1.06797	1.0349	1.06173	1.17416	1.61712	1.5649	2.01276
nrdD	P28903	anaerobic ribonucleoside-triphosphate reductase,Anaerobic ribonucleoside-triphosphate reductase,anaerobic ribonucleoside triphosphate reductase,anaerobic ribonucleoside-triphosphate reductase,Glycine radical OS	F	0.795436	0.72914	0.872254	0.746662	0.720661	1.00498	0.707071	0.772041	0.825119	1.30371	1.30479	1.29622	1.66454	1.65246	1.60127	0.768479	0.759494	0.974674	0.770014	0.741551	0.867593	0.755923	0.764546	0.834649	1.25543	1.18694	0.987649	1.10728	1.09469
nuoB	P0AFC7	NADH dehydrogenase I subunit B,NADH-quinone oxidoreductase subunit B,NADH dehydrogenase subunit B,NADH:ubiquinone oxidoreductase 49 kD subunit 7,NADH-quinone oxidoreductase, B subunit,NADH ubiquinone oxidoreductase, 20 Kd subunit OS	C	1.04091	1.10588	1.03798	0.915554	0.899504	0.843175	0.836755	0.837311	0.765766	1.11952	1.05607	0.992505	1.05461	1.02962	1.02733	1.04722	1.00898	1.00221	0.929073	0.903777	0.874949	0.867243	0.729744	0.752389	1.01192	1.01656	1.72078	1.48357	1.46743
nuoL	P33607	NADH-quinone oxidoreductase subunit L,NADH-quinone oxidoreductase subunit L,NADH:ubiquinone oxidoreductase subunit L,Multisubunit Na /H antiporter, MnhB subunit,proton-translocating NADH-quinone oxidoreductase, chain L,NADH-Ubiquinone/plastoquinone (complex I), various chains OS	C	0.921792	0.909608	0.909918	0.894192	0.888264	0.892494	0.882698	0.82075	0.72337	1.01475	0.922188	0.938615	1.23298	0.997307	0.99756	0.946923	0.911392	0.992869	0.954003	0.852883	0.825501	0.917638	0.973355	0.720399	0.947212	0.971131	1.93075	1.52171	1.58966
nupC	P0AFF2	nucleoside permease nupC,Nucleoside-transport system protein nupC,nucleoside transporter, NupC family,Na dependent nucleoside transporter C-terminus OS	F	0.923184	0.952592	1.02354	0.796395	0.805289	1.16591	0.799283	0.778373	0.894012	1.31467	1.11451	1.18166	1.24397	1.21115	1.3509	0.855422	0.875051	1.27465	0.834972	0.837376	0.989375	0.751034	1.01577	0.845866	1.4338	1.15996	1.82797	2.00873	1.98388
ompA	P0A910	outer membrane protein A,Outer membrane protein II*,outer membrane protein A,Outer membrane protein and related peptidoglycan-associated (lipo)proteins,peptidoglycan-associated lipoprotein,OmpA-like transmembrane domain OS	M	1.35068	1.16182	1.34903	1.28037	1.16099	1.15034	1.15217	1.05017	1	0.835855	0.686374	0.723769	0.702837	0.697291	0.758419	1.41029	1.34912	1.3435	1.31601	1.27276	1.04618	1.02821	0.97988	1.14666	0.935717	0.982963	2.85135	2.32162	3.05171
ompC	Q8CVW1	outer membrane porin protein C,Porin OmpC,outer membrane porin protein C,Outer membrane protein (porin),Gram-negative porin OS	M	0.815196	0.963338	0.828311	0.976302	0.907438	0.693489	0.831867	0.872869	0.786963	1.17133	1.15732	0.951463	1.17943	1.18137	1.13031	0.954087	0.890976	0.73912	0.862008	0.93002	0.723335	0.86273	0.796629	0.803905	0.593444	0.709418	1.01853	0.836205	0.989255
ompF	P02931	outer membrane protein F,Porin OmpF,outer membrane protein F,Outer membrane protein (porin),Gram-negative porin OS	M	0.850821	1.43078	1.39893	1.00434	1.17421	1.28575	0.788856	0.933755	1.20774	1.08132	1.04111	1.00964	0.865248	0.824014	1.10249	1.17714	1.64598	1.64839	0.955407	1.49105	1.35227	0.955246	0.935291	1.22185	1.22818	1.15902	2.1416	2.13324	3.14171
ompN_1	P77747	Porin OmpN,Porin OmpN,outer membrane porin protein C,Outer membrane protein (porin),Gram-negative porin OS	M	0.692736	0.845133	0.693032	0.95227	0.72	0.759247	0.663734	0.581588	0.757287	1.43343	1.24363	0.956817	1.02057	1.31031	1.19082	0.976555	0.691711	0.686501	0.882374	0.685885	0.655905	0.879654	0.582382	0.775654	0.641975	0.633223	0.898103	0.744774	0.849563
ompN_2	P77747	outer membrane protein N (porin),Porin OmpN,outer membrane porin protein C,Outer membrane protein (porin),Gram-negative porin OS	M	0.692736	0.845133	0.693032	0.95227	0.72	0.759247	0.663734	0.581588	0.757287	1.43343	1.24363	0.956817	1.02057	1.31031	1.19082	0.976555	0.691711	0.686501	0.882374	0.685885	0.655905	0.879654	0.582382	0.775654	0.641975	0.633223	0.898103	0.744774	0.849563
ompX	P0A917	outer membrane protein X,Outer membrane protein X precursor,outer membrane protein X,Opacity protein and related surface antigens,Enterobacterial Ail/Lom protein OS	M	1.29585	1.09829	1.14501	1.23899	1.10744	1.14039	1.23363	1.09888	1.03816	0.908094	0.72613	0.771949	0.68156	0.718517	0.757443	1.28851	1.15639	1.25301	1.3269	1.22346	1.07642	1.06168	1.20392	1.15912	1.01703	1.00189	2.74151	2.41535	2.8321
oppA	P23843	periplasmic oligopeptide-binding protein,Periplasmic oligopeptide-binding protein precursor,oligopeptide ABC transporter substrate-binding protein OppA,ABC-type oligopeptide transport system, periplasmic component,nickel ABC transporter, nickel/metallophore periplasmic binding protein,Bacterial extracellular solute-binding proteins, family 5 Middle OS	E	0.929585	1.0177	0.978029	0.888184	0.985785	1.21047	0.820789	0.968826	0.782724	1.04614	1.02854	0.872591	1.34965	1.36924	1.23377	0.896776	1.02736	1.24514	0.874649	1.04851	1.11402	0.793531	0.943448	0.781886	1.07407	0.820161	0.731804	0.948312	0.783747
osmE	PRK11251	osmotically inducible lipoprotein E,DNA-binding transcriptional activator OsmE,SmpA / OmlA family OS	K	1.15391	0.934577	0.849655	0.938251	1.11769	0.818949	1.23395	1.2718	1.04399	0.875946	0.905878	0.980371	1.10674	1.00333	1.05515	0.979486	1.0735	0.856159	0.976124	1.14433	0.894156	0.980444	0.899402	0.999169	0.98212	1.03928	1.99912	1.62646	2.04097
oxaA	P25714	inner membrane protein,Oxa1Ec,membrane protein insertase,membrane protein insertase, YidC/Oxa1 family, N-terminal domain,60Kd inner membrane protein OS	U	1.06986	0.975664	0.972693	0.966622	1.03504	1.15034	1.07462	1.22796	1.20244	0.91944	0.963303	1.01071	0.970213	0.963409	1.07125	0.957343	1.06819	1.17826	0.990871	1.0672	1.01962	0.954494	1.03698	1.11965	1.17029	1.10506	1.83855	1.69906	1.88852
pal	P0A912	peptidoglycan-associated outer membrane lipoprotein,Peptidoglycan-associated lipoprotein precursor,peptidoglycan-associated outer membrane lipoprotein,Outer membrane protein and related peptidoglycan-associated (lipo)proteins,peptidoglycan-associated lipoprotein,OmpA family OS	M	1.0167	0.989886	0.938795	1.5217	1.15273	0.942678	0.939394	1.18022	1.24271	0.95348	0.669725	0.736617	0.838298	0.580073	0.832601	1.48681	1.34994	0.978608	0.898525	0.841749	0.885166	1.30651	1.17727	1.54799	1.01745	1.38807	4.1738	3.08753	5.00873
pdhR_1	P0ACL9	Transcriptional regulator protein,Pyruvate dehydrogenase complex repressor,transcriptional regulator PdhR,Transcriptional regulators,phosphonate metabolism transcriptional regulator PhnF,Bacterial regulatory proteins, gntR family OS	K	1.04564	1.09039	0.946014	1.2223	1.05884	0.877785	1.27468	1.06576	0.955485	1.01362	0.772681	0.75803	0.721277	0.659275	0.751098	1.1169	0.959575	0.79223	1.23701	1.07913	0.94197	1.21512	1.1702	0.975488	0.703278	0.816375	0.936039	0.684585	0.752183
pgaA	P69434	outer membrane protein PgaA,Poly-beta-1,6-N-acetyl-D-glucosamine export protein precursor,outer membrane protein PgaA,poly-beta-1,6 N-acetyl-D-glucosamine export porin PgaA OS	M	1.05761	0.96555	0.945386	1.16355	1.12893	1.04997	1.13294	1.01754	1.06465	0.932678	0.840639	0.946824	0.897872	0.869317	0.960469	1.09541	0.994283	0.92599	1.17065	1.10616	1.02452	1.0598	0.94236	1.10469	1.16731	1.16706	2.23599	2.13921	2.20215
pgaB	P75906	lipoprotein YcdR,Poly-beta-1,6-N-acetyl-D-glucosamine N-deacetylase precursor,outer membrane N-deacetylase,poly-beta-1,6-N-acetyl-D-glucosamine N-deacetylase PgaB,Polysaccharide deacetylase OS	G	0.957417	0.936157	0.863151	1.15087	1.02347	0.845339	1.05572	0.902094	0.898781	0.899395	0.807339	0.869379	0.865957	0.814193	0.922889	0.982742	0.884851	0.744037	1.10323	1	0.885166	1.05716	0.899402	0.982966	0.90762	1.08708	1.81253	1.69033	1.76226
pgaC	P75905	N-glycosyltransferase,Poly-beta-1,6-N-acetyl-D-glucosamine synthase,N-glycosyltransferase,Predicted glycosyl hydrolase,poly-beta-1,6 N-acetyl-D-glucosamine synthase,Glycosyl transferase family 2 OS	M	0.759254	0.902971	0.791588	0.929573	1.05157	0.904175	0.9319	0.999513	1.19767	0.985628	1.01767	1.09957	0.93617	0.887692	1.07516	0.831	0.837076	0.711581	0.926966	0.97336	0.909685	1.04212	1.25449	1.19693	0.9851	1.15807	1.67711	1.43625	1.66017
pitA	P0AFJ7	low-affinity inorganic phosphate transporter,Low-affinity inorganic phosphate transporter 1,Phosphate transporter family OS	P	0.999443	0.960809	1.01789	0.931242	0.938843	1.15207	1.04008	0.955675	1.02226	0.844554	0.96738	0.972876	0.869504	0.950737	0.942411	0.910127	0.956717	1.31252	0.959621	0.992843	1.1275	1.02181	1.05057	0.993353	1.19115	1.07998	1.4839	1.69446	1.54332
plaP	P0AA47	putative amino acid permease,Low-affinity putrescine importer PlaP,putative fructoselysine transporter,Amino acid transporters,amino acid transporter,Amino acid permease OS	E	0.6688	1.15139	1.05242	0.609146	0.968926	0.80597	1.09547	1.61471	1.45681	0.70121	0.844377	0.911492	0.580496	0.630128	0.7306	0.850537	1.26909	1.14335	1.01861	1.18211	1.00123	2.13501	1.69059	1.37723	1.53597	1.38997	4.43891	3.36687	2.88247
pldA	P0A921	phospholipase A1 (detergent resistant phospholipase A),Phospholipase A1 precursor,phospholipase A,Phospholipase A1 OS	M	1.15419	1.10777	1.10075	1.05641	1.00397	0.935323	0.914304	0.903556	0.9062	0.927383	0.817873	0.806924	0.792553	0.781245	0.877501	1.15565	1.10984	1.1404	1.15028	1.07952	1.01471	0.927792	1.02664	0.96801	1.03917	1.09844	2.16586	2.11854	2.56682
plsB	P0A7A7	glycerol-3-phosphate acyltransferase,Glycerol-3-phosphate acyltransferase,glycerol-3-phosphate acyltransferase,Glycerol-3-phosphate O-acyltransferase,glycerol-3-phosphate O-acyltransferase,Acyltransferase OS	I	1.01948	1.00221	0.998117	0.974633	0.991074	1.09712	0.980124	1.06283	1.0159	1.10552	0.980292	1.01035	0.938298	0.938381	0.991215	1.01172	1.04206	1.17826	1.00316	1.00795	1.03964	0.975555	1.14899	1.03656	1.14432	1.10128	1.69343	1.62968	1.6548
plsC	P26647	1-acylglycerol-3-phosphate O-acyltransferase,1-acyl-sn-glycerol-3-phosphate acyltransferase,1-acyl-sn-glycerol-3-phosphate acyltransferase,1-acylglycerol-3-phosphate O-acyltransferases,Acyltransferase OS	I	1.05455	0.983881	1.06937	1.10915	1.03901	1.29223	1.04073	1.02728	1.14785	1.0348	1.12232	1.03961	1.07305	1.04198	1.10395	1.06285	1.06452	1.28203	1.04705	1.08946	1.13322	1.01392	0.977162	1.16369	1.26777	1.09844	1.44817	1.6499	1.83747
pntA	P07001	NAD(P) transhydrogenase subunit alpha,NAD(P) transhydrogenase subunit alpha,NAD(P) transhydrogenase subunit alpha,NAD/NADP transhydrogenase alpha subunit,NAD(P)( ) transhydrogenase (AB-specific), alpha subunit,Alanine dehydrogenase/PNT, C-terminal domain OS	C	0.998887	0.961441	0.993095	0.938251	0.968264	0.985507	0.97491	1.07453	0.990991	1.15091	1.02311	1.02534	1.21844	1.09964	1.12299	0.99479	0.995508	1.01303	0.984199	0.942744	0.945648	0.953366	0.988581	1.01828	1.16688	1.15002	1.81165	1.68941	1.76494
pntB	P0AB67	NAD(P) transhydrogenase subunit beta,NAD(P) transhydrogenase subunit beta,pyridine nucleotide transhydrogenase,NAD/NADP transhydrogenase alpha subunit,NAD(P) transhydrogenase beta subunit OS	C	0.968272	0.937421	0.883553	0.943258	0.980165	0.984642	0.922776	1.11982	1.04346	1.19175	1.10533	1.07209	1.17376	1.15793	1.19766	0.884728	1.0147	1.04352	0.961376	0.985288	0.93584	0.957503	1.18651	1.02825	1.25883	1.15712	1.86634	1.84516	1.80188
potB	P0AFK4	spermidine/putrescine ABC transporter membrane protein,Spermidine/putrescine transport system permease protein PotB,spermidine/putrescine ABC transporter membrane protein,ABC-type spermidine/putrescine transport systems, ATPase components,NifC-like ABC-type porter,Binding-protein-dependent transport system inner membrane component OS	P	0.910381	0.847661	0.951977	1.05574	0.955372	1.69803	1.06452	0.924988	1.97827	0.964826	1.28033	1.38544	0.936525	1.25836	1.35188	0.907196	0.817477	1.32727	1.0934	0.896223	1.25255	1.1997	1.02991	1.86581	1.99361	1.53195	1.97927	2.93683	2.24312
potD	P0AFK9	spermidine/putrescine ABC transporter substrate-binding protein,Spermidine/putrescine-binding periplasmic protein precursor,spermidine/putrescine ABC transporter periplasmic substrate-binding protein,ABC-type uncharacterized transport system, periplasmic component,putative 2-aminoethylphosphonate ABC transporter, periplasmic 2-aminoethylphosphonate-binding protein,Bacterial extracellular solute-b…	E	0.84609	0.888748	0.758318	0.958945	1.02281	1.12438	1.05181	1.50317	1.30472	0.994327	1.28033	1.0935	0.950355	0.945351	0.918009	0.868772	1.05757	0.869929	0.929424	1.17694	1.10707	1.20722	2.12344	1.18031	1.03278	0.894936	0.808999	0.825638	0.826058
ppiD	P0ADY1	peptidyl-prolyl cis-trans isomerase D,Peptidyl-prolyl cis-trans isomerase D,periplasmic folding chaperone,nitrogen fixation protein NifM,PPIC-type PPIASE domain OS	O	1.03228	1.02244	0.985562	0.963618	1.05785	1.25979	1.05344	1.24939	1.16322	1.03669	0.969759	1.07459	1.02021	0.969111	1.09907	0.986324	1.10127	1.23334	0.98139	1.07873	1.0801	0.979316	1.08483	1.1479	1.25543	1.14624	1.75254	1.66919	1.85292
ppsA	P23538	phosphoenolpyruvate synthase,Phosphoenolpyruvate synthase,phosphoenolpyruvate synthase,Uncharacterized protein conserved in bacteria,phosphoenolpyruvate synthase,Pyruvate phosphate dikinase, PEP/pyruvate binding domain OS	G	0.630392	0.704488	0.719083	0.616822	0.70314	0.677915	0.657869	0.808573	0.668786	1.09191	1.14237	1.05782	2.08227	1.92523	1.83407	0.640834	0.754594	0.746496	0.651334	0.757455	0.711483	0.69387	0.761827	0.658081	0.84802	0.886891	0.897221	0.963473	0.884486
pqiB	P44288	paraquat-inducible protein B,hypothetical protein,paraquat-inducible protein B,virulence factor Mce family protein,mce related protein OS	S	0.922627	0.952592	0.898619	0.963952	0.969256	0.827169	0.979472	0.983926	0.987811	0.989788	0.933401	0.954675	0.865603	0.96531	0.897999	0.97688	0.954267	0.849766	1.00035	0.938767	0.854107	1.04099	0.843937	0.991691	0.94338	1	1.78738	1.49782	1.65144
proP_3	P0C0L7	proline/glycine betaine transporter,Proline porter II,proline/glycine betaine transporter,Arabinose efflux permease,MFS transporter, metabolite:H symporter (MHS) family protein,Sugar (and other) transporter OS	P	0.653493	0.494943	0.582235	1.1225	1.25917	1.09972	1.39752	1.56844	1.49603	0.731089	1.04723	1.00714	1.07624	0.889593	0.868228	0.614132	0.657003	0.540939	1.12149	1.17455	1.03433	1.47048	1.20881	1.41878	1.09366	1.04922	1.69034	1.4822	1.38079
proV_1	P14175	glycine betaine/L-proline ABC transporter ATP-binding protein,Glycine betaine/L-proline transport ATP-binding protein ProV,glycine betaine transporter ATP-binding subunit,ABC-type proline/glycine betaine transport system, ATPase component,glycine betaine/L-proline transport ATP binding subunit,ABC transporter OS	E	0.67548	0.668142	0.59887	1.2263	1.1795	1.00844	1.25285	1.08865	1.14891	0.95348	1.0068	0.9793	0.965603	1.02582	0.991703	0.651905	0.592487	0.50209	1.24789	1.06322	1.13077	1.2625	1.05546	1.15621	1.00341	1.12494	1.32289	1.27912	1.40564
proW	P14176	glycine betaine/L-proline ABC transporter permease,Glycine betaine/L-proline transport system permease protein proW,glycine betaine transporter membrane protein,ABC-type proline/glycine betaine transport systems, periplasmic components,choline ABC transporter, permease protein,Binding-protein-dependent transport system inner membrane component OS	E	0.64737	0.595449	0.639046	1.05574	0.917355	0.704737	1.21799	0.936191	1.09327	0.838124	0.904519	0.97252	1.48972	1.02677	0.981942	0.520026	0.474888	0.561102	1.02458	0.915308	0.754393	1.35164	0.977705	0.976735	1.01916	1.21675	2.03088	1.66919	2.62861
proX	P0AFM2	glycine betaine/L-proline ABC transporter, substrate-binding protein,Glycine betaine-binding periplasmic protein precursor,glycine betaine transporter periplasmic subunit,ABC-type proline/glycine betaine transport systems, periplasmic components,choline ABC transporter, periplasmic binding protein,Substrate binding domain of ABC-type glycine betaine transport system OS	E	0.850543	0.768963	0.750785	1.09913	1.16595	1.24378	1.20365	1.31369	1.10387	1.02231	0.993544	0.993219	1.2	1.15666	1.11908	0.714425	0.76031	0.807475	1.05442	1.21113	1.21373	0.985709	1.26427	1.07977	1.05534	0.964032	0.782973	0.878934	0.912693
pspB	P0AFM9	phage shock protein B,Phage shock protein B,phage shock protein B,phage shock protein B,Phage shock protein B OS	S	1.00445	1.1615	1.36033	0.701602	1.22975	1.80402	0.768328	1.42328	1.13567	0.628593	0.853891	0.845468	0.965603	0.76287	0.812103	0.83621	1.30992	1.56774	0.798104	0.974553	1.34287	0.789771	0.861338	1.16826	1.25798	1.09134	1.92369	1.61268	1.76629
pspC	P0AFN2	phage shock protein C,Phage shock protein C,DNA-binding transcriptional activator PspC,phage shock protein C,PspC domain OS	K	1.16365	1.09703	1.27715	1.03371	1.14017	0.838849	0.913001	0.888456	0.884473	0.69705	0.886171	0.751249	0.879078	0.843656	0.707662	1.12309	1.1715	0.781903	1.03617	1.21948	0.929301	1.00376	0.791735	0.874533	0.796083	0.878845	2.23335	1.28509	1.28811
pspE	P23857	phage shock protein E (rhodanase-like protein),Thiosulfate sulfurtransferase PspE precursor,thiosulfate:cyanide sulfurtransferase,Uncharacterized conserved protein,phage shock operon rhodanese PspE,Rhodanese-like domain OS	P	0.970776	0.605879	0.820465	0.832109	0.661488	0.895522	0.710003	0.734048	0.978272	1.10363	1.36154	1.44682	1.89504	1.76113	1.83797	0.803973	0.739077	0.987952	0.711727	0.735586	0.941152	0.600602	0.623709	0.914832	1.04768	1.01656	0.639612	0.930393	0.955003
pstA	P07654	phosphate ABC transporter permease,Phosphate transport system permease protein pstA,phosphate transporter permease subunit PtsA,ABC-type phosphate transport system, permease component,phosphate ABC transporter, permease protein PstA,Binding-protein-dependent transport system inner membrane component OS	P	0.914556	0.795828	0.773697	1.38385	1.19669	1.08025	1.25122	0.964929	1.20085	1.02496	0.834183	0.942184	0.808156	0.741961	0.781357	0.926734	0.827276	0.687976	1.42451	1.14195	1.0756	1.41595	0.939641	1.17781	0.904215	1.00473	1.57389	1.38066	1.46407
pstS	P0AG82	phosphate ABC transporter substrate-binding protein,Phosphate-binding protein pstS precursor,phosphate ABC transporter periplasmic substrate-binding protein PstS,phosphate ABC transporter, phosphate-binding protein PstS,PBP superfamily domain OS	P	0.795992	0.761062	0.736347	1.3982	1.42149	1.24638	1.21505	1.22406	1.12719	0.833964	0.856949	0.794789	0.830142	0.747664	0.634456	0.708564	0.696203	0.616671	1.42065	1.57455	1.37597	1.33772	1.12452	1.17823	0.83908	0.781354	0.765329	0.728233	0.571525
ptsG_2	P69786	PTS system glucose-specific EIIBC component,EIICB-Glc,PTS system glucose-specific transporter subunits IIBC,PTS system, glucose-specific IIBC component,Phosphotransferase system, EIIC OS	G	1.18313	1.12516	1.27778	1.04673	1.06942	1.38914	0.997719	1.00779	1.01749	0.969743	1.04077	1.04283	0.81844	0.917472	0.897023	1.12048	1.13638	1.41284	1.08778	1.06203	1.19779	1.04701	1.00218	0.995845	1.31758	1.10364	1.66476	1.84746	1.53593
purD	P15640	phosphoribosylglycineamide synthetase,Phosphoribosylamine--glycine ligase,phosphoribosylamine--glycine ligase,Phosphoribosylamine-glycine ligase,phosphoribosylamine--glycine ligase,Phosphoribosylglycinamide synthetase, ATP-grasp (A) domain OS	F	0.899249	0.864412	0.991839	0.897864	0.909091	0.950898	0.907136	0.806624	1.03127	1.13918	1.18586	1.31335	1.19539	1.17599	1.25378	0.899707	0.937526	0.880256	0.871138	0.894632	0.910094	0.913877	0.767265	0.980889	1.01533	1.13867	0.719894	0.813232	0.744124
putA	P09546	trifunctional transcriptional regulator/proline dehydrogenase/pyrroline-5-carboxylate dehydrogenase,Bifunctional protein putA,trifunctional transcriptional regulator/proline dehydrogenase/pyrroline-5-carboxylate dehydrogenase,Delta 1-pyrroline-5-carboxylate dehydrogenase,delta-1-pyrroline-5-carboxylate dehydrogenase,Proline dehydrogenase OS	E	0.874756	0.89981	0.87037	0.81976	0.937851	0.952196	0.796025	0.930833	0.889242	1.25946	1.19606	1.16595	1.30106	1.23586	1.41386	0.815044	0.995508	0.989427	0.83427	0.950696	0.89906	0.746521	0.828167	0.847528	1.12984	1.08566	1.31098	1.22077	1.41639
putP	P07117	sodium/proline symporter (proline permease),Propionate transporter,proline:sodium symporter PutP,Na /panthothenate symporter,sodium/proline symporter,Sodium:solute symporter family OS	E	0.924576	0.899178	0.824231	0.876168	0.915041	0.654121	0.929619	0.911349	1.25119	1.27118	1.10703	1.35368	1.2195	1.04641	1.34114	0.896125	0.871376	0.685026	0.907654	0.889861	0.70331	1.05378	0.841218	1.26007	0.790549	1.3062	1.54169	1.32047	1.10678
pykA	P21599	pyruvate kinase,Pyruvate kinase II,pyruvate kinase,pyruvate kinase,Pyruvate kinase, barrel domain OS	G	1.09073	0.964918	0.909291	0.940921	0.867438	0.889466	0.935484	0.848027	0.82088	1.10666	1.07985	1.07602	1.2961	1.19119	1.2001	0.991859	0.943242	0.967298	0.940309	0.901392	0.876584	0.873261	0.890701	0.825924	0.977863	0.961193	0.783855	0.888123	0.758899
pyrB	P0A786	aspartate carbamoyltransferase,Aspartate carbamoyltransferase catalytic chain,aspartate carbamoyltransferase catalytic subunit,Aspartate carbamoyltransferase, catalytic chain,aspartate carbamoyltransferase,Aspartate/ornithine carbamoyltransferase, carbamoyl-P binding domain OS	F	0.822711	0.848609	0.770559	0.739653	0.858512	1.03439	0.768328	1.03117	0.82194	1.27837	1.33911	1.6399	1.5344	1.54126	1.76525	0.802019	0.955492	1.09614	0.783708	0.858847	0.955456	0.7217	0.856444	0.823016	1.55513	1.45386	1.16189	1.27958	1.1585
pyrI	P0A7F3	aspartate carbamoyltransferase regulatory subunit,Aspartate carbamoyltransferase regulatory chain,aspartate carbamoyltransferase regulatory subunit,aspartate carbamoyltransferase, regulatory subunit,Aspartate carbamoyltransferase regulatory chain, allosteric domain OS	F	0.738102	0.834071	0.863465	0.73765	0.729917	0.94138	0.694037	0.823673	1.1256	1.38313	1.38838	1.76124	1.54255	1.56091	2.23475	0.771084	0.837893	0.968281	0.781601	0.769781	0.921128	0.74088	0.77379	1.11342	1.34525	1.69759	0.726952	1.0062	1.44124
rbsB	P02925	D-ribose transporter subunit RbsB,D-ribose-binding periplasmic protein precursor,D-ribose transporter subunit RbsB,ABC-type sugar transport system, periplasmic component,D-xylose ABC transporter, D-xylose-binding protein,Periplasmic binding proteins and sugar binding domain of LacI family OS	G	1.10019	1.00822	0.98619	0.828104	0.901488	0.972096	0.83708	0.825134	0.72761	1.18911	1.0914	1.12099	1.45071	1.32267	1.3958	0.938782	1.06207	1.14433	0.780197	0.990855	0.937883	0.655886	0.833061	0.720399	1.01618	0.95646	0.776356	0.917988	0.927468
rbsC_2	P0AGI1	high-affinity ribose transport system permease protein RbsC,Ribose transport system permease protein rbsC,ribose ABC transporter permease protein,Predicted ABC-type sugar transport system, permease component,urea ABC transporter, permease protein UrtB,Branched-chain amino acid transport system / permease component OS	G	0.90398	0.927307	0.730383	0.796395	0.901818	0.659745	0.678723	0.976133	0.688924	1.30635	1.22256	1.04925	2.19574	1.4627	1.19815	0.903289	1.05267	0.712073	0.866222	0.850895	0.662852	0.814216	0.660685	0.660989	0.995743	1.02366	1.98324	1.44498	1.65413
rbsK	P0A9J6	ribokinase,Ribokinase,ribokinase,Uncharacterized protein conserved in bacteria,ribokinase,pfkB family carbohydrate kinase OS	G	0.981353	0.942478	0.970182	0.849466	0.832727	0.836686	0.769306	0.846566	0.963434	1.12292	1.1264	1.3369	1.40922	1.31823	1.6979	0.950505	0.890976	0.879272	0.875351	0.884692	0.829996	0.769838	0.958129	1.01039	0.9702	1.23142	0.727834	0.878934	0.973808
rcsD	P39838	two-component system sensor kinase,Sensor-like histidine kinase RcsD,phosphotransfer intermediate protein in two-component regulatory system with RcsBC,Uncharacterized domain of BarA-like signal transduction histidine kinases,TMAO reductase sytem sensor TorS,Hpt domain OS	T	0.931812	0.959861	1.00753	0.870494	0.935537	0.83409	0.976214	0.896737	1.00106	0.931165	0.981651	0.960385	0.885461	0.938064	1.03123	0.835884	0.931809	0.86206	0.896067	0.930815	0.898651	0.895826	0.973355	1.01579	0.969349	1.07241	1.56948	1.4969	1.63465
rcsF	P69411	RcsF--phosphorelay glucose and zinc sensor,hypothetical protein,outer membrane lipoprotein OS	M	1.06401	0.972187	0.964532	1.01936	1.05124	1.05429	1.01955	1.20312	1.1256	0.804841	0.929664	1.10742	1.05319	0.918739	1.03904	1.04331	1.11637	1.07352	1.01053	1.15507	1.02779	1.02745	0.843937	1.10262	1.04853	1.09655	1.57345	1.47209	1.62794
recA	P0A7G6	recombinase A,Recombinase A,recombinase A,RecA-superfamily ATPases implicated in signal transduction,protein RecA,recA bacterial DNA recombination protein OS	L	1.02032	0.94469	1.01632	1.04506	1.06711	1.20528	1.01825	1.13298	1.09804	0.989032	1.00883	1.05817	0.979078	1.01568	1.02294	0.974601	0.990608	1.06024	1.06636	1.03022	1.03269	1.02971	1.04948	1.12838	1.15837	1.12541	2.77283	1.64163	2.31699
rfaJ_2	P27129	UDP-galactose:(glucosyl) LPS alpha1,2-galactosyltransferase WaaT,Lipopolysaccharide 1,2-glucosyltransferase,lipopolysaccharide 1,3-galactosyltransferase,Glycosyl transferase family 8 OS	M	0.935987	0.900759	1.09761	1.08478	1.05653	1.0119	1.029	1.12031	1.05935	0.978064	1.04451	1.02355	0.962411	0.952004	1.0039	0.985672	1.02205	0.911237	1.0927	0.976541	0.944013	1.2249	1.07232	1.0698	1.03023	1.11406	1.71019	1.41603	1.38549
rfaL	P27243	lipid A-core:surface polymer ligase WaaL,O-antigen ligase,Lipid A core - O-antigen ligase and related enzymes,O-Antigen ligase OS	M	0.908433	0.902655	0.867545	0.928571	0.962645	0.861345	0.940371	1.09255	0.880763	1.10136	0.915392	0.837973	0.916312	0.879772	0.868228	0.95083	1.02695	0.92058	0.955407	0.986481	0.813241	1.03535	0.990212	0.859576	0.923372	0.903455	1.7296	1.46566	1.36199
rfaY	Q9ZIS7	lipopolysaccharide core biosynthesis protein,Lipopolysaccharide core heptose(II) kinase rfaY,lipopolysaccharide core biosynthesis protein,Kae1-associated kinase Bud32,Lipopolysaccharide core biosynthesis protein (WaaY) OS	M	0.90732	1.02781	0.983992	0.973632	1.12595	1.30132	0.987292	1.11642	1.27875	1.12292	1.21305	1.08315	1.0344	1.09425	1.16105	0.981439	1.11842	1.32383	1.00702	1.07674	1.13976	1.08086	1.07776	1.28085	1.36228	1.24657	1.91707	1.7689	2.01746
rffM	Q7A714	UDP-N-acetyl-D-mannosaminuronic acid transferase,Putative N-acetylmannosaminyltransferase,putative UDP-N-acetyl-D-mannosaminuronic acid transferase,glycosyltransferase, WecB/TagA/CpsF family,Glycosyl transferase WecB/TagA/CpsF family OS	M	1.03228	1.04077	0.984934	0.978304	0.939835	1.18148	0.955686	0.813444	0.90779	1.07035	0.973157	0.991435	0.851064	0.973863	0.949732	1.02638	0.903634	1.2299	1.0144	0.890656	1.06906	1.07822	0.93366	0.948068	1.19072	1.06105	1.57212	1.58052	1.39557
ribB	P0A7J0	3,4-dihydroxy-2-butanone 4-phosphate synthase,3,4-dihydroxy-2-butanone 4-phosphate synthase,3,4-dihydroxy-2-butanone 4-phosphate synthase,3,4-dihydroxy-2-butanone-4-phosphate synthase,3,4-dihydroxy-2-butanone 4-phosphate synthase OS	H	0.877261	0.915929	0.890144	1.24733	1.40727	1.61583	1.11926	1.1773	1.20297	0.837368	0.910296	0.789436	0.831915	0.864248	0.904344	0.892543	0.897918	1.05778	1.29108	1.4672	1.4389	1.10192	1.08809	1.09888	0.92848	0.832939	0.609616	0.742936	0.631968
rihA	P41409	pyrimidine-specific ribonucleoside hydrolase (cytidine/uridine-specific hydrolase),Pyrimidine-specific ribonucleoside hydrolase rihA,ribonucleoside hydrolase 1,Inosine-uridine preferring nucleoside hydrolase OS	F	1.03757	0.983565	0.901444	0.877837	0.830083	0.821977	0.767677	0.733561	0.671966	1.02231	0.988107	1.0414	1.11312	1.19056	1.24597	0.992511	0.880359	0.9791	0.908006	0.846918	0.8349	0.735239	0.662317	0.703781	0.875692	0.964032	0.832819	0.846313	0.819342
rihC	P22564	nonspecific ribonucleoside hydrolase (purine/pyrimidine ribonucleoside hydrolase),Non-specific ribonucleoside hydrolase rihC,ribonucleoside hydrolase RihC,Inosine-uridine preferring nucleoside hydrolase OS	F	0.844976	0.905815	1.05964	0.829439	0.855207	0.810296	0.793744	0.742815	0.565978	0.781014	0.906218	0.868308	1.19823	1.11326	0.930698	0.858678	0.873009	0.738136	0.863413	0.852485	0.735186	0.880406	0.900489	0.579975	0.780758	0.818741	0.748125	0.686883	0.631296
rnfC	Q52716	putative transport protein,Nitrogen fixation protein rnfC,electron transport complex protein RnfC,Predicted NADH:ubiquinone oxidoreductase, subunit RnfC,electron transport complex, RnfABCDGE type, C subunit,Respiratory-chain NADH dehydrogenase 51 Kd subunit OS	C	0.975508	0.998104	0.966102	1.08211	1.05388	1.0504	1.1059	1.19143	1.18495	1.01021	0.982331	1.02641	0.896809	0.920323	0.945339	0.977532	1.02042	1.02877	1.08708	1.09185	1.06212	1.18541	0.986406	1.16494	1.05236	1.03644	1.41332	1.34574	1.45064
rodZ	P27434	putative regulatory protein,Cytoskeleton protein rodZ,cytoskeletal protein RodZ,Uncharacterized protein conserved in bacteria,transcriptional regulator, y4mF family,Helix-turn-helix domain OS	S	1.04036	1.0158	0.961707	1.003	0.981818	1.05343	1.00196	0.998539	0.952305	1.07716	0.93578	0.977873	0.942553	0.936797	1.00342	0.994139	0.966517	1.10155	1.03687	0.998807	1.0045	0.959759	1.0571	0.932281	1.11707	1.01609	1.87781	1.67103	1.68502
rplW	Q1R606	50S ribosomal protein L23,50S ribosomal protein L23,50S ribosomal protein L23,Ribosomal protein L23,archaeal ribosomal protein L23,Ribosomal protein L23 OS	J	1.00696	1.0177	1.72097	1.04806	1.18446	1.31343	1.26328	1.26157	1.09221	0.909985	1.10364	1.14418	1.25035	1.08886	1.01562	0.992511	1.21723	1.03369	1.02423	1.10815	1.20392	1.10944	1.09625	1.2177	0.94636	1.05443	0.833701	0.74799	0.621222
rpmG	P0A7N9	50S ribosomal protein L33,50S ribosomal protein L33,50S ribosomal protein L33,Ribosomal protein L33,ribosomal protein L33,Ribosomal protein L33 OS	J	1.68717	1.05752	1.5317	1.1235	1.33322	1.63011	1.98469	1.84364	1.43932	0.659607	0.930003	1.03498	0.989716	0.870268	1.06881	1.07424	1.44998	1.42562	0.99368	1.17177	1.2832	0.954118	1.01142	1.41629	1.05151	1.10128	0.805911	0.794854	0.828073
rpoH	P0AGB3	component of RNA polymerase,Heat shock regulatory protein F33.4,RNA polymerase factor sigma-32,alternative sigma factor RpoH,Sigma-70 region 2 OS	K	1.25605	1.33059	1.38073	0.916555	0.861488	0.887735	0.869013	0.748173	0.934287	0.812784	0.897723	0.956103	0.595035	0.746396	0.772084	1.59394	1.2303	1.10745	1.07619	0.822266	0.818145	0.973674	0.910277	0.928957	1.14389	1.23994	1.57477	1.36182	1.37273
rseA	P0AFX7	sigma-E factor negative regulator,Sigma-E factor negative regulatory protein,anti-RNA polymerase sigma factor SigE,Anti sigma-E protein RseA, N-terminal domain OS	T	1.19232	1.21144	1.0791	1.03037	0.950744	0.971231	0.941349	0.751583	0.887652	0.981846	0.937479	0.911849	0.760638	0.76287	0.879941	1.18658	1.19355	1.0386	1.01194	1.04095	1.04781	0.715683	0.890701	0.883673	0.88378	0.931377	1.4989	1.08661	1.10141
sapF	P75796	peptide ABC transporter ATP-binding protein,Glutathione import ATP-binding protein GsiA,antimicrobial peptide ABC system ATP-binding protein SapF,ABC-type antimicrobial peptide transport system, ATPase component,nickel import ATP-binding protein NikE,ABC transporter OS	V	0.887003	0.967762	1.00785	0.998999	1.02149	1.38395	1.0492	1.24501	0.989401	1.01853	1.07543	1.03212	0.887943	1.06732	0.949732	1.04135	1.0245	1.32088	0.992626	1.04374	1.21782	1.0094	1.33768	1.01454	1.3725	1.08329	1.44861	1.73168	1.59704
sbp	P0AG78	sulfate-binding protein (sulfate starvation-induced protein 2),Sulfate starvation-induced protein 2,sulfate transporter subunit,ABC-type sulfate transport system, periplasmic component,sulfate ABC transporter, sulfate-binding protein,Bacterial extracellular solute-binding protein OS	P	0.816031	0.826169	0.788763	0.699266	0.798347	0.702141	0.592701	0.813444	0.63275	0.783283	1.33775	0.573876	1.56383	1.47632	1.02587	0.941713	1.05267	0.685518	0.696278	0.875944	0.750306	0.901467	1.16748	0.676776	0.495104	0.424988	0.85311	0.708477	0.61585
sdaB	P30744	L-serine dehydratase 2,L-serine dehydratase 2,L-serine deaminase,L-serine deaminase,L-serine ammonia-lyase,Serine dehydratase alpha chain OS	E	0.845533	0.875158	0.955744	0.749332	0.818182	1.00714	0.743239	0.856308	0.956545	1.26513	1.351	1.32049	1.30177	1.36987	1.34505	0.831651	0.937934	1.16204	0.777036	0.820278	0.962403	0.767582	0.779772	0.948899	1.34057	1.22764	1.55889	1.35309	1.56749
sdaC	P0AAD6	serine transporter,Serine transporter,threonine/serine transporter TdcC,serine transporter OS	E	1.02087	0.900126	0.921846	0.76769	0.89157	0.934458	0.806126	0.825621	0.791203	1.11989	1.2511	1.20236	1.21915	1.22446	1.33138	0.878541	0.991833	1.0268	0.792135	0.854473	0.845116	0.679579	0.675911	0.786041	1.31503	1.26692	2.4742	2.03078	2.11551
sdhA	P0AC41	succinate dehydrogenase flavoprotein subunit,Succinate dehydrogenase flavoprotein subunit,succinate dehydrogenase flavoprotein subunit,Aspartate oxidase,succinate dehydrogenase, flavoprotein subunit,FAD binding domain OS	C	0.821598	0.948167	0.933773	0.751669	0.885289	0.833225	0.73216	0.843643	0.870164	1.11536	1.2015	1.16738	1.29433	1.27008	1.408	0.801693	0.972642	0.869437	0.756671	0.912525	0.823866	0.697255	0.806417	0.868716	1.05492	1.19451	1.66211	1.54698	1.90598
sdhB	P07014	succinate dehydrogenase,Succinate dehydrogenase iron-sulfur subunit,succinate dehydrogenase iron-sulfur subunit,Succinate dehydrogenase/fumarate reductase, Fe-S protein subunit,succinate dehydrogenase and fumarate reductase iron-sulfur protein OS	C	0.816031	0.973451	0.888261	0.749666	0.844628	0.837984	0.680352	0.788115	0.762586	1.26437	1.20863	1.14882	1.39291	1.31475	1.36213	0.829372	0.900367	0.920089	0.737711	0.8334	0.812423	0.64686	0.760196	0.741587	1.13495	1.18268	1.88311	1.75879	1.955
sdhC	P69054	succinate dehydrogenase cytochrome b556 large membrane subunit,Succinate dehydrogenase cytochrome b556 subunit,succinate dehydrogenase cytochrome b556 large membrane subunit,Succinate dehydrogenase/fumarate reductase, cytochrome b subunit,succinate dehydrogenase, cytochrome b556 subunit,Succinate dehydrogenase/Fumarate reductase transmembrane subunit OS	C	0.856109	0.831226	0.712492	0.812083	0.695868	0.622539	0.789508	0.652216	0.836248	1.4705	1.2562	1.01713	1.25284	1.11041	1.32601	0.861934	0.714577	0.651094	0.855688	0.667197	0.59011	0.798044	0.743339	0.84462	0.903363	1.0336	1.75739	1.53779	1.67495
sdhD	P0AC44	succinate dehydrogenase hydrophobic membrane anchor protein,Succinate dehydrogenase hydrophobic membrane anchor subunit,succinate dehydrogenase cytochrome b556 small membrane subunit,succinate dehydrogenase, hydrophobic membrane anchor protein,Succinate dehydrogenase/Fumarate reductase transmembrane subunit OS	C	0.852491	1.13843	0.892341	0.742991	0.947107	0.769197	0.674161	0.770093	0.710652	1.04274	1.27523	1.12562	1.24681	1.34453	1.36213	0.845653	1.02532	0.736169	0.847261	0.688668	0.696772	0.728093	0.866232	0.694641	0.985526	1.20445	1.82708	1.58511	1.68368
secD	P0AG90	protein-export protein,hypothetical protein,preprotein translocase subunit SecD,Predicted exporter,protein-export membrane protein SecD,Protein export membrane protein OS	U	1.02227	0.988938	1.09479	1.00634	1.01289	0.986372	1.03095	1.01754	1.08638	0.949697	0.943595	0.979657	0.952482	0.911769	0.959004	1.06285	1.00776	0.981559	1.03125	1.00159	0.95709	1.01918	0.992387	1.09098	0.980417	1.0478	1.66167	1.38893	1.67495
secE	P0AG96	preprotein translocase subunit SecE,Preprotein translocase subunit SecE,preprotein translocase subunit SecE,preprotein translocase, SecE subunit,SecE/Sec61-gamma subunits of protein translocation complex OS	U	0.96688	1.08344	1.12147	1.07543	1.0324	0.948735	1.08341	1.11154	1.45681	1.04349	0.974516	1.02106	1.05355	0.899414	1.00634	0.992836	1.01756	0.855668	1.12711	0.966203	0.896199	1.35314	1.1131	1.3951	1.00937	1.1576	1.82797	1.61268	1.91739
secG	P0AG99	preprotein translocase subunit SecG,Preprotein translocase band 1 subunit,preprotein translocase subunit SecG,preprotein translocase, SecG subunit,Preprotein translocase SecG subunit OS	U	0.990815	1.04456	0.941933	1.03104	0.970909	1.10188	0.917237	1.31417	0.928458	0.828669	0.852531	0.779086	0.842908	0.76984	0.88287	1.19407	0.97795	1.20384	1.10253	0.843738	0.917859	1.07334	0.693855	0.863731	1.00341	0.859442	1.64491	1.43533	1.51578
secY	P0AGA2	preprotein translocase membrane subunit,hypothetical protein,preprotein translocase subunit SecY,Preprotein translocase subunit SecY,preprotein translocase, SecY subunit,SecY translocase OS	U	1.06513	0.888748	1.11017	0.95761	1.00099	1.14168	1.22972	1.15343	1.30843	0.899773	1.08936	1.13276	1.15355	1.07397	1.12103	0.955389	1.01674	1.04106	1.01159	0.997217	0.995913	1.12147	1.00381	1.29705	1.19668	1.2035	1.99074	1.57868	1.7589
seqA	P0AFY8	negative modulator of initiation of replication,Negative modulator of initiation of replication,replication initiation regulator SeqA,Negative regulator of replication initiationR,SeqA protein OS	L	1.05622	1.1615	0.929692	0.968959	1.1676	0.971663	1.13555	1.18266	1.02862	0.877458	1	0.977516	0.893617	0.940282	0.918009	1.06675	1.22009	1.05975	0.943118	1.16978	1.04577	0.967281	1.11147	0.995845	1.06045	0.97681	1.54566	1.44957	1.39288
slyB	P0A1X0	outer membrane lipoprotein,Outer membrane lipoprotein slyB precursor,hypothetical protein,Surface antigen,Glycine zipper 2TM domain OS	M	1.17896	1.07016	1.04834	1.08678	0.951074	1.05862	0.979146	0.970774	1.1203	0.927005	0.877676	0.963954	0.844326	0.810391	0.972182	1.20742	1.04451	1.31497	1.07655	1.06998	1.06784	1.00075	0.972268	1.08683	1.03959	0.996214	1.66123	1.56903	1.96776
smp	PRK14061	Smp protein precursor,unknown domain/lipoate-protein ligase A fusion protein,Uncharacterized membrane protein affecting hemolysin expression,Bacterial virulence factor haemolysin OS	S	1.1219	0.918142	0.928123	1.0751	0.852231	0.937919	1.11763	0.991719	0.924748	1.11952	1.02005	0.998572	0.812057	1.02645	0.916545	1.0635	1.04573	0.999262	1.05056	0.949503	1.01308	1.04024	1.03426	0.825093	1.07365	1.01609	1.21923	1.67976	1.52183
smpA	P0A937	putative outer membrane assembly lipoprotein,Small protein A precursor,outer membrane biogenesis protein BamE,SmpA / OmlA family OS	M	1.10019	1.11157	1.0543	0.911549	1.09983	1.68462	0.944607	1.36386	1.49815	0.996218	0.93544	1.16988	0.975177	0.989387	1.28697	1.00521	1.15884	1.65036	0.926615	1.12763	1.34532	0.83302	1.11691	1.43249	1.60196	1.2797	1.86281	2.08592	2.82539
sppA	P08395	signal peptide peptidase SppA, 67K type,Protease 4,protease 4,signal peptide peptidase SppA, 67K type,Peptidase family S49 OS	O, U	1.02394	0.870417	0.956058	0.999666	0.964959	0.909799	1.06615	1.02387	0.969263	0.900151	0.95175	1.00036	1.07021	0.98115	0.987311	1.04233	0.944467	0.978608	1.06496	0.991252	0.919902	0.999624	1.0174	0.96344	1.13751	1.07383	1.71989	1.78314	1.60443
spy	P77754	spheroplast protein Y,Spheroplast protein Y precursor,periplasmic protein,P pilus assembly/Cpx signaling pathway, periplasmic inhibitor/zinc-resistance associated protein,LTXXQ motif OS	N, P, T, U	0.922627	0.787295	0.807596	1.12617	1.35901	0.949167	1.06549	1.54213	1.28882	0.736006	1.20217	1.12491	1.05	1.15064	1.14348	0.982742	0.870151	0.728793	1.42345	1.11372	0.930119	1.37119	1.07069	1.31034	0.882077	1.02414	1.28805	0.995635	1.14574
srlD	P05707	sorbitol-6-phosphate 2-dehydrogenase (glucitol-6-phosphate dehydrogenase),Sorbitol-6-phosphate 2-dehydrogenase,sorbitol-6-phosphate dehydrogenase,Uncharacterized conserved protein,rhamnulose-1-phosphate aldolase/alcohol dehydrogenase,short chain dehydrogenase OS	G	0.978848	0.8189	0.706215	0.913551	0.619504	0.579278	0.729228	0.566488	0.966084	1.20613	0.946653	1.26731	1.93085	1.4269	2.04392	0.953761	0.766844	0.71404	0.877107	0.778926	0.655088	0.685972	0.491572	0.975073	0.958706	1.43871	1.78474	1.4289	2.7092
srlE	P56580	glucitol/sorbitol-specific PTS system EIIB component,Glucitol/sorbitol-specific phosphotransferase enzyme IIB component,Phosphotransferase system sorbitol-specific component IIBC,PTS system, glucitol/sorbitol-specific, IIBC component,Sorbitol phosphotransferase enzyme II N-terminus OS	G	1.13471	0.92952	0.8914	0.928571	0.795702	0.697815	0.820463	0.698977	0.643349	1.13691	1.07407	0.896859	1.1773	1.14462	1.24549	0.899381	0.844835	0.809442	0.79073	0.841352	0.694728	0.710417	0.742251	0.631076	0.870158	0.969711	1.8187	1.49414	1.76763
ssb	P0AGE0	single-strand binding protein,Helix-destabilizing protein,single-stranded DNA-binding protein,single-stranded DNA-binding protein,Single-strand binding protein family OS	L	0.923462	0.907712	1.00031	1.25868	0.81124	0.739347	0.946237	1.1057	1.26126	0.990923	0.879715	1.12705	1.16631	1.33154	1.29039	0.998698	0.932217	0.877305	1.1106	1.25408	1.22068	0.901091	1.13812	0.803074	0.819498	0.881212	0.902955	0.753963	0.61182
sseA	P31142	3-mercaptopyruvate sulfurtransferase,3-mercaptopyruvate sulfurtransferase,3-mercaptopyruvate sulfurtransferase,Rhodanese-like domain OS	P	0.934038	0.986094	0.97897	0.941923	0.90314	0.792559	0.857934	0.861179	0.754107	0.985628	1.12097	0.998572	1.07872	1.18549	0.990727	0.955389	0.879543	0.806491	0.933638	0.910934	0.825501	0.904475	0.804241	0.722476	0.825458	0.871746	0.707102	0.79853	0.650101
ssnA	Q46812	putative amidohydrolase,hypothetical protein,putative chlorohydrolase/aminohydrolase,Cytosine deaminase and related metal-dependent hydrolases,putative selenium metabolism protein SsnA,Amidohydrolase family OS	F	1.51656	1.32554	1.36974	1.35915	1.15074	1.60675	1.12154	1.1018	0.736089	0.931921	0.865443	0.814775	0.730851	0.741327	0.660322	1.6086	1.31931	1.59774	1.35112	1.16342	1.34655	1.1463	1.01251	0.763191	1.01149	0.773308	0.693427	1.03745	0.721289
sucA	P0AFG3	2-oxoglutarate dehydrogenase E1 component,2-oxoglutarate dehydrogenase E1 component,2-oxoglutarate dehydrogenase E1 component,oxoglutarate dehydrogenase (succinyl-transferring), E1 component,Transketolase, pyrimidine binding domain OS	C	0.884219	0.934577	0.94162	0.794726	0.910744	0.994592	0.767025	0.888943	0.809751	1.118	1.16888	1.1399	1.42872	1.33471	1.4612	0.831977	0.993467	1.01942	0.80618	0.947515	0.909277	0.717563	0.873845	0.829248	1.06045	1.05916	0.94442	1.05996	1.00269
sucB	P0AFG6	dihydrolipoamide succinyltransferase component (E2),Dihydrolipoyllysine-residue succinyltransferase component of 2-oxoglutarate dehydrogenase complex,dihydrolipoamide succinyltransferase,Acetyl/propionyl-CoA carboxylase, alpha subunit,dihydrolipoyllysine-residue succinyltransferase, E2 component of oxoglutarate dehydrogenase (succinyl-transferring) complex,2-oxoacid dehydrogenases acyltransferase…	C	0.826886	1.06005	0.98462	0.81008	0.990083	1.01752	0.731183	0.898685	0.802862	1.06846	1.16004	1.10992	1.35674	1.40567	1.49097	0.85998	1.04737	1.08385	0.824789	1.05964	0.988557	0.731854	0.925503	0.828002	1.10771	1.05301	0.911778	1.07144	0.937542
sucC	P0A836	succinyl-CoA synthetase beta chain with ATP-grasp domain,Succinyl-CoA ligase [ADP-forming] subunit beta,succinyl-CoA synthetase subunit beta,Succinyl-CoA synthetase, beta subunit,succinate-CoA ligase, beta subunit,ATP-grasp domain OS	C	0.848316	0.975032	0.866604	0.749666	1.05091	1.06165	0.787553	1.14564	0.81452	1.06354	1.08461	1.05532	1.72234	1.49596	1.69302	0.780202	1.13352	1.07008	0.774227	1.09742	0.96036	0.684092	0.935291	0.796012	1.13623	1.03313	0.918835	1.08339	1
sucD	P0AGE9	succinyl-CoA ligase subunit alpha,Succinyl-CoA ligase [ADP-forming] subunit alpha,succinyl-CoA synthetase subunit alpha,Succinyl-CoA synthetase, alpha subunit,succinate-CoA ligase, alpha subunit,CoA binding domain OS	C	0.892291	1.01201	0.841808	0.798732	1.05884	0.843175	0.802867	1.08524	0.771065	1.06997	1.07917	1.02177	1.6727	1.51877	1.51098	0.825138	1.17027	0.894517	0.806531	1.11372	0.894973	0.712674	0.896139	0.764437	0.97616	1.01278	0.932069	0.969906	1.00336
tamB	Q57523	translocation and assembly module for autotransporter export, inner membrane subunit,hypothetical protein,Family of unknown function (DUF490) OS	S	1.01698	0.988306	0.900816	1.01602	0.928595	0.813325	1.00489	0.942523	1.10811	1.05825	0.954468	1.05032	0.932624	0.949469	1.00781	1.01368	0.940792	0.837964	1.03195	0.933598	0.832857	1.01617	0.940185	1.11467	0.98808	1.19025	1.93163	1.69952	2.05104
tatE	P0A843	Sec-independent protein translocase protein,Sec-independent protein translocase protein TatE,twin arginine translocase protein E,twin arginine-targeting protein translocase, TatA/E family,mttA/Hcf106 family OS	U	0.768995	0.813211	0.820151	0.751669	0.740826	0.885572	1.12903	0.848514	0.99629	1.19781	1.20082	1.23019	1.04681	1.19246	1.03807	0.7662	0.668436	0.78928	0.849017	0.763817	0.890478	1.25385	0.896683	1.08558	1.80289	1.56886	2.33745	2.61567	2.46407
tcyP	P54596	putative sodium:dicarboxylate symporter,Transporter of cystine tcyP,glutamate/aspartate:proton symporter,Sodium:dicarboxylate symporter family OS	S	1.38575	1.23989	1.53672	1.06676	1.02876	0.985507	0.994135	0.75207	0.806041	0.770802	0.720014	0.651677	0.770567	0.754	0.790142	1.35526	1.12127	1.20974	1.11798	1.02465	0.916224	0.979316	0.890701	0.820939	0.673904	0.71983	1.25893	1.29198	1.1867
tdcF	P0AGL2	TdcF protein,Putative reactive intermediate deaminase TdcF,putative endoribonuclease L-PSP,putative endoribonuclease L-PSP,Endoribonuclease L-PSP OS	J	1.22627	1.12737	1.5747	1.18458	0.956364	1.20311	1.08472	0.678032	0.689454	0.760968	0.778797	0.589936	0.898582	0.939648	0.601269	1.34484	1.03593	1.19548	1.22963	0.929225	1.1275	1.14065	0.604133	0.660573	0.648361	0.603408	0.531098	0.560533	0.320349
tolC	P02930	outer membrane channel protein,Outer membrane protein tolC precursor,outer membrane channel protein,type I secretion outer membrane protein, TolC family,Outer membrane efflux protein OS	M	1.31617	1.08123	1.18958	1.07009	1.02017	1.12005	1.09221	0.950804	1.01802	0.891831	0.812436	0.847966	0.819858	0.832885	0.887262	1.17258	1.16129	1.23678	1.1106	1.12087	1.01798	0.909741	0.937466	1.00956	0.951043	0.983909	2.27834	1.97841	2.51645
treB	P36672	trehalose-specific PTS system EIIBC component,EIIBC-Tre,PTS system trehalose(maltose)-specific transporter subunits IIBC,PTS system, trehalose-specific IIBC component,Phosphotransferase system, EIIC OS	G	0.775397	0.792035	0.696799	0.625167	0.712397	0.628596	0.600521	0.718461	0.503445	1.75567	1.1896	1.27587	1.54716	1.38508	1.62567	0.724845	0.832585	0.759774	0.608497	0.693042	0.650184	0.520873	0.686786	0.52555	1.14645	1.3062	2.61315	2.04916	2.37609
treC	P39795	trehalose-6-phosphate hydrolase,Trehalose-6-phosphate hydrolase,trehalose-6-phosphate hydrolase,Maltooligosyl trehalose synthase,alpha,alpha-phosphotrehalase,Alpha amylase, catalytic domain OS	G	0.729196	0.748104	0.735719	0.626836	0.731901	0.69522	0.628869	0.688261	0.598834	1.43041	1.42779	1.27159	1.62021	1.62332	1.62177	0.655161	0.768477	0.773051	0.616924	0.715706	0.689007	0.534035	0.676455	0.569173	1.24904	1.19972	1.15439	1.25201	1.03962
tsx	P0A927	nucleoside-specific channel-forming protein tsx,Nucleoside-specific channel-forming protein tsx precursor,nucleoside-specific channel-forming protein Tsx,Nucleoside-specific channel-forming protein, Tsx OS	M	1.01392	1.02402	0.987131	0.941589	0.876694	0.950898	0.819485	0.802728	0.829359	1.17095	0.943255	1.00714	1.06277	0.953271	1.1674	1.05926	1.04083	1.11974	0.942416	0.894632	0.993461	0.77736	0.960848	0.835895	1.04172	1.16706	1.81297	1.59201	1.99396
ubiB	P0A6A0	ubiquinone biosynthesis protein,Probable ubiquinone biosynthesis protein UbiB,putative ubiquinone biosynthesis protein UbiB,2-polyprenylphenol 6-hydroxylase,ABC1 family OS	H	0.922349	0.930468	1.03107	0.903538	0.979835	1.12741	0.874552	1.09547	0.978272	1.08359	1.00714	1.01285	0.966667	1.04261	1.10347	0.907848	0.979584	1.12368	0.917486	0.932008	1.05762	0.888304	1.17618	0.960947	1.2401	1.05726	1.60256	1.7496	1.61048
uraA	P0AGM7	uracil transporter,Uracil transporter,uracil transporter,Permeases,uracil-xanthine permease,Permease family OS	F	1.0565	0.608407	0.797552	1.11215	0.809917	1.68419	1.08504	0.972723	1.43561	0.988275	1.16616	1.47645	1.24362	1.22541	1.17521	1.21003	0.806452	1.3012	1.16011	0.852883	1.0989	1.1211	0.848287	1.43789	1.75734	1.43919	1.54786	2.30508	2.4728
vacJ	P76506	lipoprotein,Probable phospholipid-binding lipoprotein mlaA precursor,ABC transporter outer membrane lipoprotein,VacJ like lipoprotein OS	M	1.19761	1.03856	1.02103	1.04773	0.917686	0.723772	0.969371	0.746712	0.809751	1.01437	0.940877	0.821556	0.797872	0.859813	0.885798	1.15207	0.998367	0.833538	1.16046	0.940358	0.810789	0.955246	0.744426	0.793103	0.83312	0.962612	2.13498	1.55157	1.72465
vipB	P27830	VI polysaccharide biosynthesis protein vipB/tviC,dTDP-glucose 4,6-dehydratase 2,Vi polysaccharide biosynthesis protein TviC,Putative NADH-flavin reductase,dTDP-glucose 4,6-dehydratase,NAD dependent epimerase/dehydratase family OS	M	0.906485	1.30752	0.975204	1.04206	1.27802	0.724638	0.915282	0.970774	0.81823	0.978442	1.14679	1.20807	0.874823	0.636464	0.606637	1.04005	1.20171	0.593558	1.09551	1.12286	0.76461	1.03836	1.04459	0.829663	0.740315	1.15523	2.10366	1.47163	2.46676
wbdH	PRK15427	putative glycosyl transferase,colanic acid biosynthesis glycosyltransferase WcaL,sugar transferase, PEP-CTERM/EpsH1 system associated,Glycosyl transferases group 1 OS	M	0.969663	0.921618	0.963905	0.95761	0.952397	1.02271	1.02542	1.03166	1.02544	1.13086	0.987428	0.993219	0.995035	0.98907	1.00049	0.941713	0.95835	1.03172	0.944523	0.937575	0.951369	0.997743	1.12942	1.01911	1.12303	1.09655	1.70754	1.57776	1.59906
wbgP	Q7BLV3	glycosyltransferase WbgP,Hyaluronan synthase,putative glycosyl transferase,Predicted glycosyl hydrolase,poly-beta-1,6 N-acetyl-D-glucosamine synthase,Glycosyl transferase family 2 OS	M	0.761481	0.942794	0.867232	0.824099	0.924298	0.802942	0.753014	0.933755	0.977742	1.073	0.972477	1.00642	1.02021	1.04863	1.11079	0.872354	0.973867	0.804032	0.913624	0.874354	0.791173	0.977811	1.05275	0.990445	0.944657	1.19356	1.58447	1.49598	2.0544
wzzE	P0AG00	enterobacterial common antigen (ECA) polysaccharide chain length modulation protein,Lipopolysaccharide biosynthesis protein wzzE,lipopolysaccharide biosynthesis protein WzzE,Chain length determinant protein OS	M	0.910381	0.932048	1.11362	0.945928	0.957686	0.952196	0.986966	0.920117	0.981452	0.974281	0.982671	1.01213	0.913121	0.973547	0.946803	0.949202	0.94365	0.990902	0.997191	0.94831	0.961177	1.07973	0.978793	1.03781	0.951469	1.06626	1.58491	1.41512	1.50369
yaeH	PRK13677	putative structural protein,hypothetical protein,Protein of unknown function (DUF3461) OS	S	1.03646	1.02592	1.16008	0.992657	0.973884	0.931862	0.938742	0.821724	0.797032	0.847579	1.09752	0.930764	1.03865	1.09235	0.941923	1.01433	1.01266	0.926973	0.985604	0.95507	0.95423	0.921399	0.756389	0.771084	0.879949	0.843824	0.668725	0.701585	0.580255
yaeL	P0AEH1	zinc metallopeptidase RseP,Regulator of sigma E protease,zinc metallopeptidase RseP,Translation elongation factor Ts,RIP metalloprotease RseP,Peptidase family M50 OS	M	0.917896	0.906132	0.934714	0.906208	0.905124	1.01233	0.905181	0.878227	1.05299	1.03328	0.979273	1.03783	1.07482	0.992555	1.0532	0.92478	0.877909	1.04795	0.938553	0.871968	0.941561	0.938323	0.963567	1.05276	1.10643	1.12447	1.7049	1.60487	1.87777
yaeT	P0A940	outer membrane protein assembly factor,Omp85,outer membrane protein assembly factor YaeT,Outer membrane protein/protective antigen OMA87,outer membrane protein assembly complex, YaeT protein,Surface antigen OS	M	1.11662	1.03793	1.01224	1.02537	0.978512	0.934891	1.04692	0.956162	0.922099	0.932678	0.917091	0.877944	0.903192	0.936797	0.916545	1.07066	1.01919	0.985001	1.05548	1.01909	0.961994	0.978187	0.895052	0.912754	1.00383	0.984856	1.72651	1.55203	1.69778
yajC	P0ADZ7	SecYEG protein translocase auxillary subunit,hypothetical protein,preprotein translocase subunit YajC,preprotein translocase, YajC subunit,Preprotein translocase subunit OS	U	1.21932	1.04393	0.996234	1.0988	1.10248	1.60199	1.15054	1.31369	1.06253	1.02156	1.0333	0.959672	1.0539	1.05465	1.01171	1.12211	1.14332	1.46545	1.10112	1.08072	1.25664	1.05378	1.10169	1.0349	1.60153	1.05206	1.85311	1.99908	1.71793
yajG	PRK11627	lipoprotein YajG precursor,hypothetical protein,Uncharacterized lipoprotein,Uncharacterized lipoprotein OS	M	1.0526	1.01675	1.04269	0.952937	1.01157	0.960848	1.16683	0.989284	0.955485	0.938729	0.937819	1.01642	0.982624	0.960874	0.93021	0.964507	1.02327	0.992378	0.907303	0.972962	0.984879	0.950357	1.14247	0.972165	1.02597	1.03266	1.7521	1.54928	1.64809
yajI	P46122	putative lipoprotein,Uncharacterized lipoprotein yajI precursor,hypothetical protein,Protein of unknown function (DUF3251) OS	S	1.00111	1.14286	1.09102	0.995327	1.28992	1.09756	0.95536	1.35265	1.26338	1.00227	1.07204	1.12741	0.890071	1.14557	1.15081	1.0495	1.13148	0.869437	1.06671	1.1837	1.04291	0.986085	1.17183	1.27046	1.11452	1.20161	2.8315	2.70434	3.29147
yajR	P77726	transport protein YajR,Inner membrane transport protein yajR,bicyclomycin/multidrug efflux system,Arabinose efflux permease,multidrug resistance protein,Major Facilitator Superfamily OS	G	0.964932	0.985777	0.723792	0.951936	0.88	0.757949	0.982731	0.742328	0.919449	1.08926	1.01767	1.09172	0.990071	0.989704	0.988287	0.922501	0.819927	0.78387	0.964888	0.958251	0.744994	0.969537	1.06036	0.933527	0.939123	1.00805	1.88619	1.41052	1.30893
ybbK	P0AA53	protease, membrane anchored,hypothetical protein,FtsH protease regulator HflK,Uncharacterized protein conserved in bacteria,HflK protein,SPFH domain / Band 7 family OS	O	1.2118	0.9567	1.00628	1.01335	1.12364	0.94138	1.2434	1.09791	0.834128	1.02042	0.9351	0.91399	1.00638	0.956439	0.854075	0.993813	1.14986	0.974674	1.04284	1.134	0.95423	0.940579	1.02447	0.840465	0.956152	0.936583	1.603	1.4142	1.31766
ybbM	P77307	metal resistance protein,hypothetical protein,ABC-type uncharacterized transport system, permease component,conserved hypothetical protein,Uncharacterised protein family (UPF0014) OS	S	0.989702	1.00063	1.00534	0.960614	0.969256	0.929699	0.94363	0.962981	1.09168	0.993192	0.95175	1.07566	1.04752	0.918422	1.09907	1.01596	1.01307	0.966806	0.989115	1.01352	0.925623	1.07822	0.81131	1.11591	0.984674	1.27638	1.84561	1.49828	2.06111
ybeD	P0A8J4	protein YbeD,hypothetical protein,hypothetical protein,Uncharacterized conserved protein,Protein of unknown function (DUF493) OS	S	1.21514	1.1201	1.04834	1.003	1.2195	1.72312	1.19941	1.39357	1.11977	0.965204	1.03194	1.03105	0.91383	0.949153	1.05466	1.03973	1.26092	1.58299	0.983497	1.2326	1.34532	0.921023	1.20609	1.09472	1.40613	1.15854	1.59991	1.44498	1.62391
ybfA	PF10725.3	protein,Protein of unknown function (DUF2517) OS	S	0.904815	1.21681	0.961394	1.26235	1.50347	1.35107	0.765396	1.47199	1.83254	0.868759	0.874278	1.20628	0.831206	0.726754	0.918497	1.19928	1.44875	1.2894	1.21524	1.33002	1.39804	1.21399	1.14628	1.88824	1.13325	1.41505	1.43141	1.24466	1.83277
ybjP	P75818	lipoprotein,Uncharacterized lipoprotein ybjP precursor,putative lipoprotein OS	S	1.02755	0.901391	0.955116	1.02804	0.960661	0.803374	1.05246	0.951291	0.828299	0.989788	1.1998	1.01356	0.770213	1.12371	0.964861	1.03712	0.76521	0.769609	1.14712	0.83499	0.897834	1.1745	0.866775	0.767345	1.04981	1.04969	2.94883	2.23754	1.70584
yccC	P38134	cryptic autophosphorylating protein tyrosine kinase Etk,Tyrosine-protein kinase etk,cryptic autophosphorylating protein tyrosine kinase Etk,Capsular polysaccharide biosynthesis protein,exopolysaccharide transport protein family,Chain length determinant protein OS	D	1.05372	0.936473	0.988701	1.003	0.959008	0.982046	1.09449	0.999513	0.978272	0.975038	0.979952	0.946467	0.964539	0.995089	0.941923	1.04331	0.960392	0.997295	1.04459	0.956262	0.939518	1.02745	1.02719	0.972995	1.09536	1.0336	1.67711	1.711	1.68032
yccF	P0AB12	putative inner membrane protein YccF,Inner membrane protein yccF,hypothetical protein,Predicted membrane protein,Domain of unknown function (DUF307) OS	S	1.02087	1.10872	1.08098	0.915888	1.14876	0.912395	1.07429	1.20214	0.896131	0.88767	0.915053	0.88758	0.956028	0.879138	0.753538	0.97916	1.08697	1.015	1.02528	1.28907	1.04454	0.857465	1.24905	0.817615	1.00596	0.908661	1.88619	1.65817	1.2814
ycdC	P0ACU2	transcriptional regulator YcdC,Rut operon repressor,HTH-type transcriptional regulator RutR,pyrimidine utilization regulatory protein R,YcdC-like protein, C-terminal region OS	K	1.07737	0.902971	1.12492	0.985314	1.05983	0.845771	1.19746	1.08475	1.1362	0.943268	1.08529	1.0621	0.969858	1.11358	1.03123	0.86226	0.95345	0.619621	0.967697	1.02227	0.819779	1.06469	0.846656	1.0968	0.724138	0.93327	0.696956	0.511371	0.571525
yceB	P0AB26	putative lipoprotein,Uncharacterized lipoprotein yceB precursor,lipoprotein,Protein of unknown function (DUF1439) OS	S	0.998608	0.979772	0.859071	1.01969	0.980826	1.0677	1.02346	0.97321	1.17541	0.956883	0.980972	1.01856	0.924823	0.965943	1.03075	1.03484	0.872193	0.98746	1.09831	0.947515	0.983653	1.13577	1.04622	1.14167	1.09621	1.03928	2.19718	1.88376	2.11619
yceG	P28306	putative aminodeoxychorismate lyase,hypothetical protein,putative aminodeoxychorismate lyase,conserved hypothetical protein, YceG family,YceG-like family OS	F	0.960479	0.965866	0.883239	1.01769	1.04959	0.772658	1.04301	1.08037	1.20032	1.04652	0.981991	1.04747	0.897163	0.892761	1.06979	0.964832	0.992242	0.805016	1.02774	0.992048	0.852064	1.14028	0.901577	1.19194	0.978289	1.13725	1.95501	1.3802	1.9221
ycfU	P0ADC3	outer membrane-specific lipoprotein transporter subunit LolC,Lipoprotein-releasing system transmembrane protein lolC,outer membrane-specific lipoprotein transporter subunit LolC,lipoprotein releasing system, transmembrane protein, LolC/E family,FtsX-like permease family OS	M	1.04648	0.951011	0.86221	0.9753	0.919008	0.728531	1.09938	0.891378	0.936407	1.00227	0.882433	1.01642	0.913475	0.86013	0.858956	0.973299	0.920376	0.803049	0.994733	1.01272	0.876992	0.99135	1.02882	0.888243	0.942954	0.986275	1.76842	1.41098	1.46541
ycjF	P0A8R7	putative inner membrane protein,hypothetical protein,hypothetical protein,conserved hypothetical protein,Domain of unknown function (DUF697) OS	S	1.12858	0.962389	1.13653	0.935915	0.936859	1.12914	0.952102	0.781296	1.04134	1.12821	1.0401	1.14061	1.0766	1.1424	1.13177	1.03484	1	0.963855	0.990871	0.846123	0.885166	0.829259	0.660685	1.08766	1.13623	1.41126	3.17027	2.2017	3.32707
ycjX	P76046	putative ATP-binding protein,hypothetical protein,Predicted ATPase,YcjX-like family, DUF463 OS	S	0.962705	0.972503	0.928123	1.08244	0.930579	0.872161	0.931248	0.764247	0.834658	1.02648	1.0965	0.926124	0.92305	1.03944	0.97755	1.09443	0.924051	0.893042	1.11341	0.907753	0.94197	1.0598	0.845024	0.840465	1.16731	1.06389	1.80812	1.68757	1.42042
ydeN	O69787	sulfatase ydeN,Choline-sulfatase,arylsulfatase,Phosphoglycerol transferase and related proteins, alkaline phosphatase superfamily,choline-sulfatase,Sulfatase OS	P	0.974116	1.0019	0.942247	0.85514	0.929587	0.920614	0.820463	0.708232	0.786434	0.720877	0.960584	0.927552	1.72305	1.87708	1.55832	0.952784	0.967334	1.02877	0.880969	0.967396	0.919085	0.801805	0.617183	0.828833	0.87186	0.905821	0.8412	0.851367	0.97045
ydfG	P39831	NADP-dependent L-serine/L-allo-threonine dehydrogenase,NADP-dependent 3-hydroxy acid dehydrogenase YdfG,malonic semialdehyde reductase,Outer membrane receptor for Fe3 -dicitrate,acetoacetyl-CoA reductase,short chain dehydrogenase OS	S	0.917896	0.925095	1.10169	0.998665	0.975207	1.02531	1.02085	1.00925	1	0.953101	0.992185	1.09101	1.28156	1.12308	1.1142	0.942364	1.03634	0.985985	1.01159	1.02465	0.988149	1.03046	0.998369	1.03864	0.971903	0.986749	0.715483	0.866529	0.751511
ydgA	P77804	putative GTP-binding protein,hypothetical protein,hypothetical protein,Bacterial protein of unknown function (DUF945) OS	S	1.06541	1.04267	0.931262	0.985981	1.06975	0.950032	1.03291	1.18363	1.01219	0.991679	0.952769	1.02355	1.11135	0.96626	1.00586	1.03452	1.1127	0.996804	1.00351	1.1002	0.993461	0.972546	1.20065	1.00665	1.06897	1.07052	1.77856	1.56398	1.71457
ydiY	COG3137	putative outer membrane protein, acid-inducible,Putative salt-induced outer membrane protein,Protein of unknown function, DUF481 OS	M	1.258	1.1024	1.11362	1.23231	0.989091	0.646766	1.15314	0.822698	0.964494	1.19024	0.931023	0.902927	0.753901	0.728972	0.80039	1.37708	0.946509	0.60241	1.25421	0.954672	0.667348	1.3317	0.905927	0.906107	0.745849	0.95646	1.43582	1.23225	1.31296
yeaC	PF07023.6	putative cytoplasmic protein,Protein of unknown function (DUF1315) OS	S	1	1.29962	1.35091	1.04706	0.801983	0.980748	0.68915	0.604968	0.385798	1.45159	1.23072	0.759814	0.568794	0.875653	0.580771	1.3354	1.04573	1.38333	1.05934	0.788867	1.14548	0.936066	0.88907	0.420856	1.11324	0.974917	1.03705	1.3246	0.869711
yebY	PF10709.3	protein,Protein of unknown function (DUF2511) OS	S	0.954356	0.916877	0.768048	1.06509	1.0119	0.938352	1.01825	1.12177	1.31638	1.08283	0.928984	1.09636	1.25213	1.00998	1.36652	1.01563	0.971009	0.96779	0.98139	1.18767	0.928075	0.971418	1.16368	1.22185	0.90166	1.0284	0.655492	0.731909	0.807253
yeeE	P33015	inner membrane protein,hypothetical protein,putative inner membrane protein,Predicted transporter component,putative selenium metabolism protein, YedE family,YeeE/YedE family (DUF395) OS	O	0.999165	1.31195	1.29661	0.990988	0.964628	0.911097	0.70479	0.621529	0.934287	0.846445	0.920489	0.640257	0.963475	1.02899	1.02928	1.1156	1.0539	0.985985	0.997893	0.876342	0.852881	0.966153	1.0484	0.959701	0.649212	0.716517	1.71725	1.67241	1.454
yegH	P0AEC0	transporter,hypothetical protein,magnesium/cobalt efflux protein CorC,Putative Mg2 and Co2 transporter CorB,gliding motility-associated protein GldE,Integral membrane protein TerC family OS	P	0.83774	0.823957	0.991212	0.910214	0.876033	1.17629	0.93027	0.964442	1.25172	0.889939	1.09752	1.05782	1.04681	1.03121	1.1142	0.862911	0.826051	1.07893	0.957163	0.922465	0.918267	0.993607	1.03426	1.24761	1.26905	1.16848	1.70578	1.57822	1.72666
yegM	Q8G2M7	multidrug efflux system subunit MdtA,Efflux pump periplasmic linker BepD precursor,multidrug efflux system subunit MdtA,efflux transporter, RND family, MFP subunit,HlyD family secretion protein OS	V	1.00195	1.17478	0.978343	1.07176	1.32198	1.07939	1.08276	1.62348	1.06306	0.905824	0.879715	0.95753	1.13191	0.868684	0.835041	1.0508	1.45937	0.917138	1.06531	1.34195	0.900695	1.24483	1.2795	1.02368	0.965943	1.01798	1.86281	1.49047	1.75084
yeiU	P76445	undecaprenyl pyrophosphate phosphatase,Inner membrane protein yeiU,undecaprenyl pyrophosphate phosphatase,PAP2 (acid phosphatase) superfamily protein,PAP2 superfamily OS	I	1.09073	1.10714	0.923101	1.01903	0.979174	0.741942	1.00293	0.830492	1.38103	0.960666	0.860007	1.0364	0.785461	0.790749	1.07467	0.970368	0.895059	0.768134	0.972261	0.900596	0.913363	1.00376	1.02447	1.46406	0.810558	1.17653	1.6749	1.33195	2.11887
yfaZ	PF07437.5	outer membrane porin protein,YfaZ precursor OS	S	1.05121	0.970923	1.05461	1.00834	1.00661	1.09366	1.02835	1.20214	1.06306	1.0087	0.90282	1.0132	0.89539	0.924758	0.980966	1.1055	1.09555	1.19892	1.1099	0.961034	1.07152	1.05378	0.9913	1.12131	1.12729	1.06484	2.25761	1.46198	1.66152
yfcZ	P32162	protein YfcZ,hypothetical protein,hypothetical protein,conserved hypothetical protein,Protein of unknown function (DUF406) OS	S	1.00167	0.620417	0.838355	1.06142	0.700165	1.38914	0.915608	0.782757	1.01325	1.28177	1.13184	1.61099	1.6961	1.25836	1.62469	0.810485	0.675786	1.24711	0.981039	0.750298	0.998365	0.867243	0.786841	1.3926	1.45338	1.32702	0.741067	0.777395	1.15917
yfgL	P77774	putative dehydrogenase,Lipoprotein yfgL precursor,outer membrane biogenesis protein BamB,Glucose dehydrogenase,outer membrane assembly lipoprotein YfgL,PQQ enzyme repeat OS	M	1.04036	1.08818	0.991525	1.00801	1.01025	1.0517	0.940371	1.01997	0.942236	1.01286	0.914373	0.96217	1.05248	0.999525	0.964861	1.02312	1.0441	1.06368	0.961025	1.04533	0.984471	0.951486	1.13975	0.950976	1.16305	1.08613	1.9378	1.73352	1.69241
yfiD	P68066	autonomous glycyl radical cofactor,Autonomous glycyl radical cofactor,autonomous glycyl radical cofactor GrcA,formate acetyltransferase,Glycine radical OS	S	1.61202	1.15803	1.22348	1.24533	0.952727	1.26325	1.04757	0.915246	0.854796	0.916036	0.914713	0.819058	0.782979	0.825598	0.762323	1.38717	0.935484	1.27022	1.12676	0.873161	1.05476	0.905604	0.802066	0.882426	1.08685	0.793185	0.59506	0.859637	0.630625
yfiO	P0AC02	outer membrane protein assembly complex subunit YfiO,hypothetical protein,outer membrane biogenesis protein BamD,DNA uptake lipoprotein,outer membrane assembly lipoprotein YfiO OS	M	1.08238	1.06574	0.997175	1.00834	1.06281	1.10664	1.03226	1.04871	0.978802	0.877837	0.926266	0.92541	0.929078	0.925075	0.987311	1.10778	1.08575	1.0386	1.01826	1.05726	0.990601	0.983828	0.870582	0.96344	1.043	1.03076	1.56286	1.43855	1.8039
ygaC	PRK10556	protein,hypothetical protein,Protein of unknown function (DUF2002) OS	S	0.709713	0.810999	0.805399	0.938251	1.16628	1.34372	0.885305	1.25913	1.0938	0.762481	0.969759	0.973233	0.778369	0.959924	0.893607	0.845002	0.750919	0.696336	1.24649	0.93002	1.15693	1.20158	0.978249	1.02368	1.10047	0.885471	1.66255	2.63496	1.59704
ygcM	P65870	6-pyruvoyl tetrahydrobiopterin synthase,6-carboxy-5,6,7,8-tetrahydropterin synthase,6-pyruvoyl tetrahydropterin synthase/QueD family protein,6-pyruvoyl tetrahydropterin synthase OS	H	1.13554	1.27908	1.5339	1.2026	1.06876	1.39001	1.10003	1.06771	1.45469	0.675492	0.848794	0.942184	0.76773	0.77776	0.918009	1.24976	1.24663	1.37792	1.19522	1.18608	1.19371	1.24257	1.10277	1.64769	0.852703	0.909134	0.619321	0.812773	0.761585
yggG_1	P25894	peptidase,Uncharacterized metalloprotease yggG,heat shock protein HtpX,Putative Zn-dependent protease, contains TPR repeats,Peptidase family M48 OS	O	0.93042	1.01422	0.951664	0.953939	1.00463	1.00757	0.884327	0.989771	1.05405	0.887292	1.02073	1.04104	0.971277	1.0594	1.06393	0.925106	0.955492	1.0027	0.955758	0.981312	0.949326	0.982324	0.879826	0.98172	1.11707	1.0762	2.13189	2.02941	2.02686
ygiB	PRK11653	putative inner membrane protein,hypothetical protein,Protein of unknown function (DUF1190) OS	S	0.942666	1.0098	1.02103	0.977971	0.905785	1.04045	0.884327	0.772528	0.894542	0.880106	0.977234	1.04247	0.925532	1.02075	1.08687	0.994139	0.79461	0.888616	0.995435	0.885885	0.89906	0.97217	0.646547	0.89946	1.00426	1.07572	1.68372	1.46198	1.46743
ygiS	Q46863	binding protein,Putative binding protein ygiS precursor,putative ABC transporter periplasmic-binding protein,ABC-type oligopeptide transport system, periplasmic component,nickel ABC transporter, nickel/metallophore periplasmic binding protein,Bacterial extracellular solute-binding proteins, family 5 Middle OS	E	0.752018	0.710809	0.781544	0.811081	0.682975	0.558079	0.746497	0.800779	0.568627	1.58094	1.1597	0.890435	1.74113	1.56566	1.39727	0.726799	0.772152	0.687485	0.852879	0.70338	0.704536	0.853328	0.621533	0.570835	0.791826	0.808803	0.736215	0.939122	0.955675
yhaM	PF03313.9	putative inner membrane protein,Serine dehydratase alpha chain OS	S	0.794601	0.680152	0.582235	1.72397	1.82909	1.80143	1.56403	1.53142	1.82088	0.759077	0.652056	0.804069	0.607801	0.514494	0.654954	0.614783	0.566762	0.508975	1.74157	1.65328	1.66326	1.54795	1.45133	1.76735	0.779481	0.896356	1.23467	0.776476	1.09066
yhcB	P0ADW3	cytochrome d ubiquinol oxidase subunit III,Putative cytochrome d ubiquinol oxidase subunit 3,hypothetical protein,Protein of unknown function (DUF1043) OS	S	1.02644	0.932996	1.1538	0.99032	0.914711	0.887735	0.979472	0.897711	0.869104	0.929274	0.93612	0.892934	0.931206	0.986219	0.917521	1.00521	0.917109	0.835505	1.01299	0.93837	0.879853	0.970666	0.730832	0.848359	0.884632	0.964032	1.52316	1.35033	1.41504
yhcJ	P0A761	N-acetylmannosamine-6-phosphate 2-epimerase,Putative N-acetylmannosamine-6-phosphate 2-epimerase,N-acetylmannosamine-6-phosphate 2-epimerase,Putative N-acetylmannosamine-6-phosphate epimerase OS	G	0.558864	0.677307	0.648462	0.634846	0.678347	0.687	0.515152	0.990258	0.558559	1.0329	1.07	0.819415	2.29362	2.28544	2.13763	0.537936	0.690078	0.640767	0.533357	0.642942	0.684512	0.478375	0.663948	0.528459	0.824606	0.803124	0.950595	1.1615	1.13298
yiaD	P37665	putative outer membrane protein,Inner membrane lipoprotein YiaD precursor,putative outer membrane lipoprotein,Outer membrane protein and related peptidoglycan-associated (lipo)proteins,type VI secretion system OmpA/MotB family protein,OmpA family OS	M	1.40913	1.08344	1.06529	0.999666	0.990744	0.905905	1.18638	1.0039	1.1309	0.898638	0.841318	1.03605	0.88227	0.89086	1.01122	1.07489	1.09432	1.05188	1.02423	1.07396	0.943604	0.928545	0.981512	1.11591	0.998723	1.1292	1.67137	1.52584	1.84083
yibN	P0AG27	putative rhodanase-like exported protein,hypothetical protein,molybdopterin biosynthesis protein MoeB,Uncharacterized conserved protein,Rhodanese-like domain OS	P	1.14862	1.05152	1.02323	1.00668	1.1276	1.21004	1.11079	1.33463	1.04452	1.05484	1.01325	1.03426	0.984752	0.961508	0.97999	1.05177	1.18089	1.28448	1.00421	1.08549	1.11034	0.960888	1.27515	1.04487	1.23883	1.11169	1.79047	1.80933	1.78308
yibP	P37690	membrane protein YibP,Septal ring factor,AmiB activator,Membrane-bound metallopeptidase,Peptidase family M23 OS	D	0.980239	0.963338	0.989956	0.98498	0.941488	0.942678	0.983382	0.82075	1.00901	0.903933	0.96806	1.05924	0.887589	0.963726	1.04002	1.0368	0.895876	0.92599	0.99052	0.889463	0.958725	1.02106	0.637303	0.988367	1.12984	1.04969	1.55977	1.67792	1.49093
yifE	P0ADN2	protein YifE,hypothetical protein,hypothetical protein,Uncharacterized protein conserved in bacteria,Protein of unknown function, DUF OS	S	1.00529	0.953224	1.18581	1.0464	1.03835	1.24767	1.11339	1.18315	1.09486	0.866868	1.30207	1.02748	1.11738	1.17852	1.0366	1.1677	1.1323	1.14237	1.02949	1.04414	1.10789	1.08011	1.06308	1.14167	0.993614	1.00142	0.648434	0.729612	0.717932
yihD	P0ADP9	protein YihD,hypothetical protein,Protein of unknown function (DUF1040) OS	S	0.935152	0.932048	0.757376	0.902203	0.872727	0.98767	0.950147	0.962981	0.786963	1.22201	1.25552	0.97359	1.11383	1.15128	1.03514	0.794529	0.888526	1.00861	0.880969	0.907753	0.981201	0.899962	1.24361	0.764437	1.17625	0.881685	0.711954	0.862853	0.584956
yijP	P0CB39	inner membrane protein,Phosphoethanolamine transferase CptA,hypothetical protein,Predicted membrane-associated, metal-dependent hydrolase,Sulfatase OS	S	1.00835	0.927939	1.10734	0.970961	0.978182	1.29613	1.00196	0.942036	0.928458	0.864221	0.937819	0.902927	0.930142	0.933312	0.880918	1.01107	0.978767	1.27268	1.00772	0.975745	1.12096	0.992102	0.842849	0.908184	1.27629	0.943682	1.42567	1.61406	1.32035
yjbR_2	P0AF50	putative cytoplasmic protein YjbR,hypothetical protein,hypothetical protein,Uncharacterized protein conserved in bacteria,Protein of unknown function (DUF419) OS	S	1.17005	0.836283	0.973635	1.09212	0.816198	0.524335	0.987618	0.730151	0.791733	0.914145	0.821271	0.776945	1.1844	0.898463	0.852611	1.19472	1.18293	0.548808	1.02739	0.852883	0.637924	0.950357	0.529636	0.801828	0.538527	0.775201	0.560653	0.521939	0.575554
yjdB	P30845	cell division protein,Phosphoethanolamine transferase eptA,putative metal dependent hydrolase,Predicted membrane-associated, metal-dependent hydrolase,Sulfatase OS	S	0.614807	0.775284	0.685185	0.923231	0.835372	0.712524	0.850114	0.78568	0.945946	0.765129	0.914373	0.953961	0.77305	1.00396	0.923377	0.641485	0.74316	0.613228	0.907303	0.804374	0.795259	0.925912	0.793366	0.934358	0.971477	0.88973	1.51478	1.59614	1.97582
yjiA_2	P24203	GTP-binding protein YjiA,Uncharacterized GTP-binding protein YjiA,putative GTP-binding protein YjiA,cobalamin biosynthesis protein CobW,CobW/HypB/UreG, nucleotide-binding domain OS	S	0.786808	0.969343	0.92059	0.8498	0.821157	0.973394	0.697621	0.791037	1.16057	1.28555	1.48556	1.57352	1.22057	1.33946	1.79941	0.933898	0.957942	0.944677	0.886938	0.881113	0.926849	0.79466	0.750408	1.14209	1.31375	1.52579	0.902073	1.13623	1.48086
yjiY	P39396	putative carbon starvation protein,Inner membrane protein YjiY,carbon starvation protein A,Carbon starvation protein, predicted membrane protein,Carbon starvation protein CstA OS	T	0.80295	0.9567	0.762084	0.633845	0.815207	0.692191	0.634083	0.795908	0.81823	1.51929	1.20591	1.43326	1.1766	1.09172	1.32308	0.725171	0.919151	0.769609	0.653441	0.833797	0.690233	0.603986	0.848287	0.795181	1.37931	1.60293	2.27261	1.90857	2.62525
ylaC	P0AAS0	inner membrane protein,Inner membrane protein ylaC,Extracytoplasmic function sigma factor YlaC OS	S	1.11355	1.31606	1.16008	1.07677	1.21256	0.965174	1.07331	0.932294	0.871224	0.873298	0.859667	0.745896	0.714184	0.668145	0.647145	1.11104	1.26378	0.976149	1.01159	1.17018	1.06947	0.94246	1.27026	0.86747	0.807578	0.838145	1.42347	1.18998	1.15715
yneI	P76149	succinate semialdehyde dehydrogenase,Succinate semialdehyde dehydrogenase [NAD(P) ] Sad,putative succinate semialdehyde dehydrogenase,Delta 1-pyrroline-5-carboxylate dehydrogenase,betaine aldehyde dehydrogenase,Aldehyde dehydrogenase family OS	C	1.29557	1.16877	1.43283	1.06475	1.02909	1.3714	0.918214	0.807112	0.786434	0.819213	0.895345	0.882227	0.912411	0.962775	0.885798	1.50407	1.31605	1.75707	1.12079	1.05209	1.17409	0.860474	0.675911	0.798504	0.965943	0.769049	0.652845	0.908799	0.775017
yoaB	P37552	putative translation initiation inhibitor,Enamine/imine deaminase,putative endoribonuclease L-PSP,putative endoribonuclease L-PSP,Endoribonuclease L-PSP OS	J	0.906763	1.05531	1.01507	0.976302	0.928264	0.69522	0.949821	0.792499	1.00477	1.00416	1.06626	1.00357	0.953546	1.10534	1.01757	0.97688	0.910167	0.675682	0.979284	0.910537	0.774826	1.05491	0.898314	1.01246	0.759046	0.918599	0.722541	0.57983	0.671592
yoaF	COG3042	outer membrane protein,Putative hemolysin,Domain of unknown function (DUF333) OS	S	1.03062	1.0847	0.896736	0.993992	1.02182	1.08068	1.00489	1.11544	1.30896	1.07526	0.853891	1.19593	0.987943	0.843656	1.10883	0.957994	1.00898	1.14876	0.965941	0.582107	0.870862	0.990974	1.09299	1.18612	1.19029	1.26881	1.61712	1.74271	2.29617
yqjC	P42616	protein YqjC precursor,hypothetical protein,Protein of unknown function (DUF1090) OS	S	0.951572	0.647914	1.18738	1.08979	0.858182	0.776552	1.09645	0.619094	0.945416	0.790469	1.14951	1.12812	1.3695	1.30524	0.911664	0.764572	0.704777	0.533071	0.958567	0.861233	0.777278	1.05453	0.55193	0.950145	0.578544	0.85045	0.455668	0.372157	0.492277
[truncated: 3 more rows]

## Sheet: Total Proteins
			Time (min), mock infection, replicate															Time (min), PhiX174 infected, replicate
[truncated: 2,185 more rows]

[truncated: 2 more sheets: Quant. Proteins, Missing Values]
